# Supplementary material for: Silencing the G-protein coupled receptor 3-salt inducible kinase 2 pathway promotes human β cell proliferation
Source: Commun Biol. 2021 Jul 23;4:907. doi: 10.1038/s42003-021-02433-2 (PMC8302759; doi:10.1038/s42003-021-02433-2)
Supplement: Supplementary file 2 — Supplementary Data 1 [file 42003_2021_2433_MOESM2_ESM.xlsx]

## Sheet: Figure 1b
						% GFP+ Beta Cells	Average	std dev	sem
					EV	94.7917	90.3169	4.50078	2.25039
					EV	88.2759
					EV	93.2
					EV	85
					shPTEN	91.08	91.8769	0.670736	0.335368
					shPTEN	92.62
					shPTEN	92.1875
					shPTEN	91.6201

## Sheet: Figure 1f
						%EdU+ Beta Cells
											ave	std dev	std err of mean
					NT	1.41129				NT	1.59356	0.317093	0.158547
						1.63743				CDKN2C	4.68145	1.00679	0.503397
						1.30435				CDKN1A	4.32721	0.898452	0.449226
						2.02117
					CDKN2C	5.2687
						5.74713				P values vs NT
						3.54331				CDKN2C	0.00110034	**
						4.16667				CDKN1A	0.00121717	**
					CDKN1A	4.38144
						5.10544
						3.05466
						4.76731

## Sheet: Figure 2b
								%EdU+ Beta Cells
								Donor 1	Donor 2	Donor 3			Ave	STD Dev	SEM
							NT	1.1	1.9	1		NT	1.33333	0.493288	0.2848
							p18	8.7	5.3	7.5		p18	7.16667	1.72434	0.995546
							p21	3.2	6.6	7		p21	5.6	2.08806	1.20554
							ADORA2A	9.6	0.6	1.4		ADORA2A	3.86667	4.9813	2.87595
							ADORA2A	6.5	3.4	4.8		ADORA2A	4.9	1.55242	0.896289
							ADORA2A	2.2	3.5	4.2		ADORA2A	3.3	1.01489	0.585947
							EMR3	6.3	4.7	4.4		EMR3	5.13333	1.02144	0.589727
							EMR3	4.8	2.3	2.9		EMR3	3.33333	1.30512	0.75351
							EMR3	4.3	3.3	2		EMR3	3.2	1.15326	0.665833
							FZD6	6.5	6	5.4		FZD6	5.96667	0.550757	0.31798
							FZD6	5.1	1.9	2.2		FZD6	3.06667	1.7673	1.02035
							FZD6	4	3.3	3.7		FZD6	3.66667	0.351188	0.202759
							GALR1	5.7	6.1	6.4		GALR1	6.06667	0.351188	0.202759
							GALR1	5.2	4.5	5.7		GALR1	5.13333	0.602771	0.34801
							GALR1	3.3	4.3	3.9		GALR1	3.83333	0.503322	0.290593
							GPR3	9.2	7.7	6.4		GPR3	7.76667	1.40119	0.808977
							GPR3	2.3	4.3	2.5		GPR3	3.03333	1.10151	0.635959
							GPR3	5.1	3.9	3.8		GPR3	4.26667	0.723418	0.417665
							GPR162	4.6	3.6	3.3		GPR162	3.83333	0.680686	0.392994
							GPR162	4.3	3	3		GPR162	3.43333	0.750555	0.433333
							GPR162	3.8	4	2.9		GPR162	3.56667	0.585947	0.338296
							PPYR1	5.8	1.9	3.7		PPYR1	3.8	1.95192	1.12694
							PPYR1	5.1	2.2	2.3		PPYR1	3.2	1.64621	0.950438
							PPYR1	3.4	2.9	4.1		PPYR1	3.46667	0.602771	0.34801
							S1PR1	8.2	3.4	3.3		S1PR1	4.96667	2.8006	1.61692
							S1PR1	5.5	3.2	3.6		S1PR1	4.1	1.22882	0.70946
							S1PR4	6.8	5.3	4.8		S1PR4	5.63333	1.04083	0.600925
							S1PR4	6.8	1.9	5.4		S1PR4	4.7	2.52389	1.45717

## Sheet: Figure 2d
				%EdU+ Beta cells	NT	p18	p21	GPR3
					2.55754	8.68762	6.21572	8.27286
					0.501044	9.57999	7.63921	8.51935
					1.80141	8.00689	7.70276	9.13331
					1.93351	10.4745	6.34397	9.59488
					2.42553	8.50184	7.02515	8.80347
					1.52672	8.86288	6.58199	7.73612
					1.93177	8.40095	7.91952	9.83494
					1.73565	9.88875	7.03094	8.9418
					0.663717	4.8913	4.58167	8.04196
					1.05519	4.41001	6.35452	7.58333
					0.882825	4.4086	4.57516	6.81369
					0.76661	5.36437	3.99137	7.43349
					0.796813	5.69745	3.94737	6.84932
					1.01937	3.91459	4.95627	5.66188
					2.54707	5.13889	5.0695	6.52015
					2.43655	7.65172	4.7619	4.1116
					0.664452	8.60927	4.73498	9.8546
					1.46905	5.93066	6.83321	7.52972
					1.99071	4.50387	6.06343	5.63798
					1.7101	3.67918	6.03865	1.4218
					0.960384	3.89493	4.41306	6.08696
					1.22649	3.65745	7.81648	6.53061
					0.813008	4.5	9.38069	5.22293
					0.488486	4.63269	7.52351	4.09639
					0.651997	4.08859	8.25545	3.34143
					0.718778	9.90826	7.05009	4.39443
					0.27027	9.27487	6.76056	2.65446
					1.13475	6.33094	8.97367	5.91716
					0.558659	3.60825	5.47859	4.39894
					0.847458	3.38983	5.52486	4.18424
					1.16959	16.7568	4.64618	1.72414
					0.509771	2.13836	4.769	5.82524
					0.488998	0.773994	4.24791	2.72904
					0.881057	1.96078	5.50459	2.55682
					0.294406	1.47698	5.13006	4.1411
					0.744681	2.26824	5.29801	4.23108
					2.18254	3.93082	5.72687	5.23771
					2.10773	3.24763	4.09617	5.96405
					0.925926	3.29381	5.32895	5.40541
					1.36286	5.73183	5.2592	0.986193
					0.339943	6.64062	11.3115	0.921187
					0.98401	1.63934	11.5176	1.5528
					1.09409	8.33333	7.65472
					6.25	3.16456	16.318
					3.97727	6	10.2113
					3.86905	7.39065	16.7763
					4.86111	5.0103	3.72208
					0.816993	3.41246	3.28358
					0.47619	4.23197	2.61438
					0.882724	2.15517	3.74181
						2.31362	2.69687
						2.09424	2.07156
						2.63158	8.67508
						5.40788	8.15789
						2.94118	5.20521
						4.30351	4.4044
						4.51207	0.746269
						2.87908	2.68817
						4.60289	7.30769
						2.82543	4.45545
						6.73666	2.91971
						2.81501	4.79003
						1.60494	4.71623
						1.35287	3.23102
							2.85189
							1.14155
							1.6
							3.27103
							2.7668
							4.93976
							5.12821
							4.51977
							2.94118
							4.41441
							4.19652
							4.28135
							5.76923
							6.54397
							5.86081
							6.10212

## Sheet: Figure 2e
							%EdU+ Beta
						NT	1.55148			p value NT vs shRNA	0.00515433	**
						NT	1.21739			p value shRNA vs GPR3 shRES	0.00280991	**
						NT	2.19436			p value shRNA vs shRNA + GPR3 shRES	0.0254288	*
						shRNA	5.8104
						shRNA	6.30631
						shRNA	8.75912
						GPR3 shRES	0.932401
						GPR3 shRES	1.08696
						GPR3 shRES	0.913242
						shRNA + GPR3 shRES	4.33996
						shRNA + GPR3 shRES	1.91205
						shRNA + GPR3 shRES	2.25035
							AVE	STD Dev	SEM
						NT	1.65441	0.49655	0.286683
						shRNA	6.95861	1.57888	0.911569
						GPR3 shRES	0.977533	0.0952464	0.0549905
						shRNA + GPR3 shRES	2.83412	1.31502	0.759229

## Sheet: Figure 2f
								%EdU+ Beta Cells
												AVE	STD DEV	SEM
							NT	0.643777			NT	1.37866	0.674453	0.389396
							NT	1.96937			CDKN1A	4.71611	0.46691	0.269571
							NT	1.52284			GPR3	7.194	1.42974	0.82546
							p21	5.18293
							p21	4.24929		GPR6	sh1	0.438499	0.528731	0.305263
							p21	4.7		GPR6	sh2	2.22442	0.751479	0.433866
							GPR3sh	7.64007		GPR6	sh3	2.12736	0.640157	0.369595
							GPR3sh	8.34753		GPR6	sh4	0.920098	0.772564	0.44604
							GPR3sh	5.59441		GPR6	sh5	2.18646	1.32438	0.764632
										GPR12	sh1	2.55781	1.78913	1.03296
										GPR12	sh2	3.20125	1.21894	0.703758
							GPR6-1	1.02564		GPR12	sh3	1.704	0.252552	0.145811
							GPR6-1	0		GPR12	sh4	0.78702	0.366147	0.211395
							GPR6-1	0.289855
							GPR6-2	3.08123
							GPR6-2	1.67715
							GPR6-2	1.91489		p values vs NT	p21	0.0120789	*
							GPR6-3	1.50602			GPR3	0.00311174	**
							GPR6-3	2.78481			GPR6 sh1	0.130219
							GPR6-3	2.09125			GPR6 sh2	0.220467
							GPR6-4	0.722892			GPR6 sh3	0.235609
							GPR6-4	1.77215			GPR6 sh4	0.481884
							GPR6-4	0.265252			GPR6 sh5	0.399798
							GPR6-5	1.38648			GPR12 sh1	0.34563
							GPR6-5	3.71517			GPR12 sh2	0.086103
							GPR6-5	1.45773			GPR12 sh3	0.477685
											GPR12 sh4	0.2527
							GPR12-1	3.16344
							GPR12-1	3.96552
							GPR12-1	0.544465
							GPR12-2	3.84615
							GPR12-2	3.96226
							GPR12-2	1.79533
							GPR12-3	1.41509
							GPR12-3	1.81406
							GPR12-3	1.88285
							GPR12-4	1.00503
							GPR12-4	0.991736
							GPR12-4	0.364299

## Sheet: Figure 2g
Figure 2g
						% Insulin Secreted
						NT	GPR3	P values NT vs GPR3sh						ave	std dev	sem	ave	std dev	sem
					LG	1.87622	1.88577	0.0809448					LG	1.88336	0.231482	0.0945021	1.59142	0.286609	0.117008
						1.89157	1.86387						HG	7.28865	0.78152	0.319054	5.56961	0.701475	0.286376
						1.6611	1.59385						KCl	29.1707	2.94305	1.2015	21.7849	4.08668	1.66838
						1.66116	1.45629							NT			GPR3sh
						1.91699	1.1123
						2.29311	1.63645
					HG	7.78814	5.93133	0.00247954	**
						6.65369	6.25467
						7.5135	6.28533
						6.0822	5.26033
						7.47892	5.15633
						8.21543	4.52967
					KCl	25.425	25.3403	0.00491027	**
						27.6856	25.2352
						32.4493	19.715
						29.5852	25.6602
						27.2036	16.7311
						32.6752	18.0278

## Sheet: Figure 2h
Figure 2h
						Insulin Content ng/ng DNA
						NT	GPR3
						1696.2	1622.79
						1618.42	1658.97
						2104.55	1783.66
						1606.1	1890.2
						1527.51	1952.88
						2126.69	1647.81

## Sheet: Figure 2i
Figure 2i
									NT	NT		GPR3	GPR3		p18	p18		p21	p21
									EdU-	EdU+		EdU-	EdU+		EdU-	EdU+		EdU-	EdU+
									4999.67	1240.1		28028.2	2617.27		1341.72	4227.94		38888.6	6823.29
									43952.9	32332		24098.7	36299.9		58819.7	36814.7		53628.2	20425.4
									24215.7	29535.8		6003.18	26247		58785.9	51753		6823.29	3911.73
									28652	5919.23		25700.4	13190.4		4654.5	4479.41		21274.3	1407.17
									25025.8	17035.4		45254.2	3801.86		26971.2	1221.45		40978.5	3165.65
									28637.6	3315.4		32348.6	1371.81		24420.7	5268.98		13409	1828.34
									47499.9	2049.14		24783.4	1690.98		45232.8	6669.56		8378.14	1417.51
									40669.6	2210.91		49233.1	3101.69		42569.4	2432.82		54253	10685.2
									2682.54	2588.83		15854.2	1363.17		34109.5	4144.44		21663.2	2743.73
									35724.1	12316.2		24337.2	22788.2		31703.8	1313.03		50975.8	21204.8
									1172	23371.4		1396.93	11235.6		24372.7	2737.66		53715.6	34682.7
									1991.17	9024.56		28490	37891.1		11781.6	1577.56		31576.1	1911.25
									24521.1	7423.28		3161.38	1468.04		26303.7	4682.1		36471.5	50641.3
									30692.9	9572.54		21952.7	1713.48		12628.9	2903.02		24223.2	3411.76
									1276	8886.94		3403.84	1748.85		22960.4	1735.22		33528.7	5943.28
									1240.1	1468.57		33838.9	1677.1		3056.5	5364.47		46065.4	24875.5
									4667.56	42210.8		24818.7	1232.28		15842.7	21888.3		1391.3	2786.64
									20080.4	1478.52		3304.92	6673.79		40796.6	53661.8		32006.9	1354.61
									6467.85	6379.93		2100	2046.24		21406.2	25715		8209.31	16780
									2066.6	3432.74		2104.63	1613.09		22250.1	1791.84		28478	13426.6
									2256.13	1939.13		33067.5	6111.79		16938.3	1161.5		38845.8	2917.95
									32332	28086.2		20166	5498.05		4039.35	1125.15		42073.6	3227.62
									1197.33	19420.9		31275	14010.9		5009.25	39096.3		1461.38	30817.4
									43292.9	2426.44		1527.62	1100.93		19862.8	5434.28		1971.08	1387.96
									1302.3	42120.4		2643.99	1852.47		9615.14	3530.95		24652	6448.91
									29349.5	15333.6		6051.08	18882.2		26914.6	4950.75		10778.2	2624.18
									40316.4	14917		24210.8	2221.53		8961.47	1523.94		24474.2	1185.65
									8205.42	2551.39		2178.31	1323		9323.71	29656.8		27273.8	4411.01
									29535.8	7371.61		3906.14	3713.85		35219.6	8797.87		6825.09	3108.67
									22550.7	24519		19579.5	1241.12		5867.75	16233.2		2697.75	1297.38
									4241.98	9103.54		1240.8	5804.45		46996.3	1940.97		1738.14	3239.99
									5919.23	33116.3		19969.2	1835.75		1150.14	1707.76		4463.2	2206.62
									1822.23	4254.38		16335.2	1693.13		6107.35	1517.04		20425.4	1390.06
									2112.46	10595.4		23549.8	27126		3007.47	2234.23		3911.73	1135.58
									2481.96	18443.7		16599.5	24040.8		44918.5	3203.19		1407.17	13999.1
									25223	11228.6		53335.2	1292.5		36314.1	6543.28		31549.4	1301.53
									2174.41	3887.88		27158.7	2620.58		2812.13	3198.77		3165.65	3089.13
									1679.12	1733.99		15484.9	1509.26		11653.8	2102.53		1638.83	1162.81
									3585.17	32699.8		6107.81	5372.72		8684.52	1856.65		1135.47	32069.6
									6082.58	35332.4		1520.52	18466.8		2953.22	3707.5		1376.15	1175.43
									2550.63	26832.2		7445.37	7328.23		5814.95	2733.6		4885.61	2625.76
									17035.4	1284.86		58049.9	1764.16		36922.3	29335.6		2629.12	12403.3
									32502.8	23227.7		10673.8	33684.1		2349.24	39356.7		4069.92	3768.53
									25431	2227.78		48430.4	4079.24		32726.2	5964.42		22284.6	1710.72
									2022.35	1688.29		2578.28	2207.78		2907.11	1886.68		6229.82	1872.66
									28718.7	3080.29		1299.4	32164.6		3432.49	8362.58		1433.94	2166.27
									3087.15	15207.9		20098.7	13771.8		30713.1	1774.32		1413.97	5676.62
									2960.46	9650.25		5744.31	18366.5		36726.5	1731.48		1216.87	1734.47
									1640.05	9982.89		10102.4	4180.17		38633	1231.93		1133.85	1973.72
									1364.28	3776.67		24364.9	5851.32		1280.35	1590.66		1122.58	3442.78
									1266.58	10150.2		1437.91	2796.93		1705.9	1183.35		1128.96	13868.6
									5233.71	35684.9		13562.4	1394.83		33741.6	1920.13		1828.34	2848.31
									20488.8	27825.7		2575.22	38880.1		26317.3	3132.49		1202.73	2016.23
									7512.18	1516.35		6411.54	2034.04		3180.62	23144.3		4405.66	1707.5
									5091.95	5478.27		2988.94	5033.57		3690.81	49688.9		27000	29027.6
									9680.69	2267.61		2198.62	16142.5		4420.68	16729.5		4690.1	4057.06
									13204	1901.94		1393.83	1264.69		3181.67	2814.18		1992.84	1981.24
									4094.44	10820.6		40420.7	41328.7		1124.95	12821.1		2070.11	4994.62
									32286.7	1824.26		2087.44	1796.8		2093.55	13857.1		7005.38	33826.8
									15283.9	27973.7		3416.73	47809.5		9572.97	1161.35		1417.51	36878.5
									31239	1160.67		1473	1516.22		5984.93	35273.6		2985.91	35140.4
									11328.6	25850.4		7448.89	38150.7		7306.92	30264.2		4055.59	41205
									10201.5	4393.11		1314.26	1186.65		2615.17	10671.5		1821.23	12472.6
									17041.7	23112.6		1161.27	47250.5		56550.2	25340.3		14894.5	8223.04
									18103	1701.21		1508.66	25511.5		1100.76	6675.17		1552.62	34583.5
									4547.33	3098.6		1514.2	4056.97		1671.57	29261.8		14359.1	2164.01
									23963	8482.35		3802.78	2836.46		2018.59	8512.09		1580.31	1652.18
									26347.9	33221.9		1356.01	4170.78		2911.1	1994.54		7147.49	4008.21
									2322.61	3942.59		1210.88	1600.4		1592.43	5613.3		15754.2	8920.16
									5215.14	26637		5478.31	2033.05		1342.83	2969.36		35709.2	2206.67
									28448	5412.89		1449.98	2234.35		2603.06	15294.3		14771.5	13386.2
									1545.95	54488.5		5402.4	2005.66		1612.09	8777.3		15787.2	4509.93
									3315.4	18318.9		5636.81	1216.46		3686.77	13596.1		16336.2	1153.88
									3124.21	3039.38		3220.15	1337.4		1308.63	1682.83		32392.6	1206.04
									3725.12	31191.3		15521.7	9906.34		2843.52	8512.98		31399.7	21872.4
									17074.7	29133.5		30696.8	2791.37		1277.01	7721.6		22993.3	20536.9
									2049.14	44562.9		20153.5	1873.34		1611.88	4346.08		39121.3	19500.3
									17934.4	52593.5		1425.21	1752.6		2791.03	3937.88		42555	1424.15
									35927.8	2071.43		15439.4	6610.06		1106.89	5644.07		37992.5	1848.11
									45260.7	43868.4		13188.8	1955.66		4342.23	1400.72		52169.2	1706.61
									46458.4	39074.3		22531.2	1565.8		4115.55	1380.57		51183.8	1117.62
									17069.8	22639.7		52740.8	1240.66		3135.33	1360.74		40125.8	4129.2
									21028.3	7572.12		41386.1	1879.83		2598.04	9085.87		28913.2	5652.91
									18470.4	40584.1		43283	6473.71		1146.52	28511.3		5941.5	2262.06
									6921.1	2738.98		8708.44	1225.75		1899.36	37696.3		38857.4	8229.9
									1700.48	1149.05		7617.19	4077.8		1505.38	1843.27		10685.2	1513.67
									2507.59	16259.9		10253.4	1666.25		4274.15	3885.44		1572.13	15816.3
									23095.6	11032.1		25424.1	1272.03		3234.78	23916		4189.93	30166.5
									19724.6	44856.5		12187.5	1157.38		60575.3	10949.1		1240.5	23484.5
									5343.09	16301.8		13290.8	1150.61		40269.2	43687.4		32749.5	29384.3
									10809	2366.44		1195.79	3356.69		1598.26	42701.9		1916.53	3072.76
									18156	19617.2		22439.2	3263.85		43245.2	38754		8810.38	3827.7
									19772.4	2224.93		1498.36	2212.75		16566.6	24963.1		1485.99	2574.1
									44057.5	35199.2		1944.93	7759.32		41316.8	5299.25		35304.3	45571.8
									32159.2	4064.77		24720.3	1569.11		39474.5	1527.37		1972.21	22307.5
									37770.2	1438.77		1904.97	1130.33		8760.33	6184.92		56349.6	3580.24
									1176.85	1723.65		32938.3	2251.04		41736.7	8207.83		1390.76	2356.92
									2210.91	12398.3		35394.3	21401.5		2268.06	31165.4		2743.73	13646.7
									2588.83	2490.67		35327.8	1119.82		4497.98	2626.52		15598.5	2507.69
									12316.2	9060.85		3682.57	2505.35		12516.7	1608.24		3253.81	1689.48
									23371.4	1960.27		17199.1	39490.9		28557.1	48410.3		1240.56	1442.81
									24556.9	13463.6		2634.73	37006.9		17530.6	1605.18		20642.6	1747.09
									35516	30136		4118.55	3266.62		1305.02	20464.3		2267.66	3359.71
									2173.96	27967.4		1156.5	2556.08		45226.2	1497.89		27811.6	9002.27
									3087.96	2525.64		1160.85	23385.4		4933.08	1628.96		1942.33	1239.72
									9024.56	1109.11		1458.53	8408.36		5167.32	1788.84		27907.1	8280.96
									5382.77	11351		1447.66	1426.98		27693.6	27152.1		21204.8	2213.37
									58236	1772.58		5463.78	4870.08		25642.5	3224.7		2818.21	1371.38
									16287.2	8088.62		37026.4	2194.38		2381.32	28054.1		2172	9728.54
									34240.7	3306.38		35231.9	5690.45		9448.33	1471.7		34682.7	1254.47
									36704.4	5155.5		1435.64	1932.34		4359	2357.34		38885.6	4176.7
									36394.6	10325		8516.57	3023.47		10696	1727.99		15505.7	4601.84
									15736.3	11225.5		25467.6	1223.51		2276.15	25439.9		1911.25	49090.3
									12664.9	17833.4		32186.4	3086.27		8845.41	29520		21552	2168.17
									1307.44	10696.1		24351.7	2489.31		6631.97	16944.5		51634.1	6051.76
									1638.14	19389.5		3887.15	5692.84		1708.35	1189.29		38801.1	1536.8
									7423.28	3443.99		6960.9	2268.6		2937.14	2753.84		7075.75	1757.88
									1626.16	5859.68		45855.4	2035.19		4627.02	2861.19		50641.3	1129.8
									25633.4	3142.33		2689.83	11799.4		53021.8	1260.54		33154.6	3875.49
									17161.4	3930.73		11513	43903.1		25356	22977.4		46685	2087.53
									2281.61	19496.6		10343.3	20427.5		9019.19	1516.37		4954.76	1244.95
									9572.54	43150.5		6532.47	2162.72		6415.22	2809.88		29692.4	3271.16
									5729.74	2179		6349	1401.11		19043.5	2553.67		40228	2446.09
									4363.99	33958.4		15797.1	3908.1		16880.3	43013.7		24051.6	10558.2
									2896.48	1126.82		3179.1	7445.36		1413.73	27348.8		43141.9	9199.02
									3041.62	5369.11		19664.4	15439.5		17053.7	2117.22		9063.85	3871.87
									33801.1	2254.36		19615.2	4118.55		19902.1	38503.1		46955.6	4998.31
									29176.3	1501.65		4462.44	1156.5		39858	26282.1		6788.12	5298.6
									15332.8	20744.6		5191.47	1458.53		22731.4	2235.33		60690.5	1433.75
									1124.34	31457.1		47854.1	1209.57		49530.2	36978.5		40258.1	2360.38
									1269.56	1165.5		6236.5	1411.74		15708.3	12814.1		6714.26	4099.19
									1141.22	1578.43		19655.7	1165.14		2613.34	1536.65		9957.59	2614.7
									8886.94	2356.5		35383.8	4422.44		51257.8	2159.48		38151.8	1652.56
									3020.67	17707		8489.54	4271.87		31429.4	4276.18		53476.8	4893.05
									30558.1	5588.8		42655.6	1338.92		1885.32	13746.2		2636.77	1500.97
									1468.57	2031.78		15070.9	1817.34		7319.04	25395.2		12045.7	1281.46
									29452.6	33002.8		54488.5	3515.38		4898	17831.9		2091.11	1519.5
									31694.6	14571.5		52291.4	20554.3		2899.18	1761		41391.8	1859.18
									38847.2	20684.7		42837.4	3242		34628	2190		13010.7	2282.45
									25732.4	31939.4		39032.9	4407.65		44711.5	1461.25		13527	1918.65
									18605.9	3473.65		27795.4	1237.74		14395.7	2422.68		2506.86	38009.4
									16867.5	19400.9		23258.4	25234.3		12892.8	4565.69		1535.53	2988.98
									32865.6	8623.97		3002	1620.63		20660.3	1842.4		46212.7	1572.42
									37839.1	2727.67		1130.13	2211.88		18329.2	2811.3		56955.7	20687.6
									42210.8	2275.38		23438.9	3370.5		3255.03	2378.26		6150.14	1851.09
									1478.52	13704.7		50661.9	1670.05		16867.4	2083.49		53150.5	2189.34
									25332.3	14109.4		3614.57	1391.31		26027.5	2216.74		7326.98	2635.88
									1481.45	1663.96		48513.9	1253.84		18182.7	6034.11		10344.1	2114.77
									9242.89	31980.7		51025.6	1223.57		15557.8	32223.4		10639.8	2220.19
									22806.5	2736.48		11360.1	1194.35		6168.54	50089.3		53911.6	2233.65
									22004.2	1764.59		46777.3	1265.3		2806.13	16657.7		51113.4	1166.32
									6379.93	39432.2		57637.9	8098.39		46115.5	10158.5		49259.6	29091
									23163.5	28085		14832.7	3178.27		40301.8	31312.3		22661.7	5046.13
									1574.71	13269.8		21315.4	1348.4		39941.4	3741.34		50278.1	12794.8
									19261.2	1338.58		18117.4	10381.5		34116.9	3609.02		52227.6	2628.34
									1717.12	1295.2		17007.6	1655.61		53367.1	5404.49		2995.5	19861.7
									1322.21	1206.57		42522.4	3240.85		52165.4	1290.89		3411.76	5962.09
									13738.7	3699.47		39159.4	1232.97		45829.9	21029.9		37903.9	3155.26
									33019.6	20314		2032.1	5037.21		1679.76	7625.44		25087.2	2612.6
									8751.54	2407.22		25283.6	1696.21		25632.7	6223.24		5938.22	2004.96
									3432.74	3148.86		29209.3	3410.16		1385.04	2869.31		7802.12	3443.94
									1849.09	28300.9		34066.4	1487.37		11838.8	3245.89		2382.45	2645.6
									1939.13	1528.72		6306.65	1538.06		12047.5	1176.56		34791.1	6980.89
									31532.9	2887.25		13444.2	5133.85		1657.32	1277.04		32464.3	2700.03
									3874.01	14285.7		49352	1597.03		7385.04	1727		5943.28	32617.6
									31730.6	21730.4		3823.8	3498.35		32398	1466.77		14620.4	7326.6
									8811.85	2411.25		1209.57	1994.2		14655.7	2754.35		1211.26	1430.13
									1486.6	5624.65		52714.3	26278.5		9557.61	1389.55		61123.7	2440.84
									19964.7	14365.3		38721	2101.84		8152.53	7528.72		43837.5	2791.72
									23399.3	15469.7		61383.7	1335.07		6500.75	2989.48		24875.5	38664.9
									20921.8	1280.22		60018.7	7436.34		1198.03	5471.01		3273.4	28125.3
									20235.1	3460.66		40535.4	7193.82		23089.4	30404.3		2942.5	4836.85
									16856.6	1189.62		5250.57	4655.87		39230.4	9006.39		8102.88	16075.6
									1458.34	8886.47		16671	1488.77		5962.99	21768.7		21619.7	21963
									20948.6	27634.6		29407.6	2951.55		17090.4	21724.4		39313.5	11435.8
									32690.5	13705.2		52449	2374.07		13546.7	5377.65		44499.1	1447.82
									19069.4	26557.3		1495.85	19063.9		32350.6	5462.43		5901.26	2665.78
									37362.1	32801.2		41663.2	8161.53		13590.5	3952.29		41977	4110.29
									33200	11068.3		29011.4	9620.47		31668.2	2256.36		25053.5	6215.05
									9105.96	11878.2		20011	3305.45		19075.4	1769.07		2137.9	2090.69
									51802.5	33731.3		2907.04	3396.15		43092.6	6502.93		1262.61	1229.88
									38923.2	43379.3		6293.27	1107.74		43137.8	30497.3		4407.53	3285.22
									28086.2	2030.5		41713.1	1786.37		25067.3	1371.95		10113.6	6129.69
									48936	2091.72		55562.4	3123.14		22656.3	1977.57		1775.14	1132.8
									54746.1	3898.15		2941.71	3851.77		25501	23884.8		2517.75	2351
									30457.1	38992.9		1810	1933.78		4363.73	26525.3		2159	1291.78
									19420.9	6685.91		1411.74	2054.88		21037.6	11156.8		8234.98	1284.27
									53890	1219.87		36738.4	2317.85		2763.88	3576.8		1270.16	3306.85
									30383.4	2343.09		4831.33	5483.51		32549.5	1441.87		2786.64	1433.32
									28336.6	2990.29		2424.5	1318		18959.3	1704.98		3966.64	1252.23
									41753.8	24624.6		23544.4	29098.8		46111.4	1561.58		1190.26	38021.9
									11066.6	9238.51		18016.7	1272.61		45621	2902.92		17126.6	1793.77
									44062.1	1295.58		54094.8	3880.59		26730	14838		32761.2	21183.2
									34064.1	23425.4		7790.65	2049.52		43862.6	13027.4		14727.5	20086
									41389.3	3371.91		28938.7	1425.46		9828.43	18801.5		1354.61	25957.1
									32435.7	2671.57		43280.8	32132.4		29495.4	3006.98		36992.3	1581.75
									57381.9	1532.29		8490	3034.8		32008.4	10126.7		32675.7	29186.2
									28868.4	13769.2		41552.3	38084.9		37458.1	7908.18		1119.01	1199
									24637.3	9142.09		5717.73	1791.7		24038.2			16780	4968.36
									44714.5	41608.9		1318.84	3286.97		2547			16510.4
									24087.3
								Average	18019.6	13433.3		18788.9	7404.35		17894.8	11061.5		19186	8486.16
								STD Dev	14971.2	13133.9		17109.9	10619.4		16304.1	12955.9		17884.2	11055.9
									1055.99	928.705		1209.85	750.905		1152.87	920.734		1264.6	783.731
								P value EdU+ vs EdU-	0.00120874			1.42008e-14			5.05465e-06			3.37534e-12

## Sheet: Figure 3b
																												Normalized
							p15				value/ERK2		Normalized			NT	sh			n=							p15	NT	sh
									NT	sh	NT	sh					AVE	std dev	SDM
						2019-04-03		p15	61.3	54.4	0.0356395	0.0385816	1	1.08255		1	1.01424	0.0966102	0.0690073	2		P values vs NT						1	1.08255
								ERK2	1720	1410												p15	0.854222					1	0.945922
						2019-12-17		p15	32.4	29.1	0.0109091	0.0103191	1	0.945922								p16	0.218648
								ERK2	2970	2820												p18	0.524466				p16
																						p21	0.000354349	**				1	0.98815
							p16															p27	3.47684e-06	**				1	0.957393
																						p57	0.131295
						2019-04-03		p16	93.5	95.5	0.0285933	0.0282544	1	0.98815		1	0.972772	0.0217482	0.0155345	2
								ERK2	3270	3380																	p18	1	1.18275
						2019-12-17		p16	49.4	46.9	0.0137604	0.0131742	1	0.957393														1	0.975606
								ERK2	3590	3560
							p18																				p21	1	0.661778
																												1	0.301727
						2019-04-03		p18	1070	1290	0.258454	0.305687	1	1.18275		1	1.07918	0.146475	0.104625	2								1	0.410631
								ERK2	4140	4220																		1	0.441663
						2019-12-17		p18	746	782	0.396809	0.387129	1	0.975606
								ERK2	1880	2020
																											p27	1	0.480024
							p21																					1	0.547508
																												1	0.684691
						2019-04-03		p21	2010	1010	0.439825	0.291066	1	0.661778		1	0.45395	0.150988	0.0754938	4								1	0.268148
								ERK2	4570	3470																		1	0.451881
																												1	0.51161
						2019-10-30		p21	200	69.9	0.166667	0.0502878	1	0.301727													p57	1	0.733462
								ERK2	1200	1390																		1	0.61486
						2019-11-15		p21	1100	404	0.68323	0.280556	1	0.410631														1	0.574792
								ERK2	1610	1440																		1	1.15271
						2019-12-13		p21	257	109	0.0927798	0.0409774	1	0.441663
								ERK2	2770	2660
							p27
						2019-04-03		p27	11100	5280	2.01087	0.965265	1	0.480024		1	0.490643	0.135976	0.0543903	6
								ERK2	5520	5470
						2019-05-08		p27	547	281	0.337654	0.184868	1	0.547508
								ERK2	1620	1520
						2019-09-17		p27	2920	1630	1.85987	1.27344	1	0.684691
								ERK2	1570	1280
						2019-10-30		p27	2000	541	1.75439	0.470435	1	0.268148
								ERK2	1140	1150
						2019-11-15		p27	3180	1400	1.16912	0.528302	1	0.451881
								ERK2	2720	2650
						2019-12-13		p27	2050	1150	0.899123	0.46	1	0.51161
								ERK2	2280	2500
							p57
						2019-04-03		p57	657	485	0.141595	0.103854	1	0.733462		1	0.768955	0.264556	0.132278	4
								ERK2	4640	4670
						2019-10-30		p57	158	98	0.138596	0.0852174	1	0.61486
								ERK2	1140	1150
						2019-11-15		p57	400	224	0.147059	0.0845283	1	0.574792
								ERK2	2720	2650
						2019-12-13		p57	59.3	74.2	0.0220446	0.025411	1	1.15271
								ERK2	2690	2920

[truncated: 27 more sheets: Figure 3c, Figure 3d, Figure 3e, Figure 3f, Figure 4c, Figure 4e, Figure 4g_h, Figure 4k, Figure 5b, Figure 5d, Figure 5e, Figure 5f, Figure 5g, Figure 5h, Figure 6b, Figure 6d, Figure 6f_g, Figure 6h_i, Supp Figure 1, Supp Figure 2 …]
