# Supplementary material for: Silencing the G-protein coupled receptor 3-salt inducible kinase 2 pathway promotes human β cell proliferation
Source: Commun Biol. 2021 Jul 23;4:907. doi: 10.1038/s42003-021-02433-2 (PMC8302759; doi:10.1038/s42003-021-02433-2)
Supplement: Supplementary file 3 — Supplementary Data 2 [file 42003_2021_2433_MOESM3_ESM.xlsx]

## Sheet: Sheet1
SYMBOL	TRC_ID	OLIG_SEQ
ADCYAP1	TRCN0000078373	CCGGGCCTGAAGATATTACTACTTACTCGAGTAAGTAGTAATATCTTCAGGCTTTTTG
ADCYAP1	TRCN0000078374	CCGGGCTGGTCTATGGGATAATCATCTCGAGATGATTATCCCATAGACCAGCTTTTTG
ADCYAP1	TRCN0000078375	CCGGGAGGTATAAACAAAGGGTTAACTCGAGTTAACCCTTTGTTTATACCTCTTTTTG
ADCYAP1	TRCN0000078377	CCGGACGCCGAATAGCTTATTTGTACTCGAGTACAAATAAGCTATTCGGCGTTTTTTG
ADCYAP1	TRCN0000078376	CCGGCGGGATCTTCACGGACAGCTACTCGAGTAGCTGTCCGTGAAGATCCCGTTTTTG
ADCYAP1R1	TRCN0000008028	CCGGCGGAATCCACTACACAGTATTCTCGAGAATACTGTGTAGTGGATTCCGTTTTT
ADCYAP1R1	TRCN0000008029	CCGGGCATTCTGACTGCATCTTCAACTCGAGTTGAAGATGCAGTCAGAATGCTTTTT
ADCYAP1R1	TRCN0000008030	CCGGCCCACTATTCGGAATCCACTACTCGAGTAGTGGATTCCGAATAGTGGGTTTTT
ADCYAP1R1	TRCN0000008031	CCGGGCTACGCTGAGACTCTACTTTCTCGAGAAAGTAGAGTCTCAGCGTAGCTTTTT
ADCYAP1R1	TRCN0000011224	CCGGCGTCTTCATCAAAGACTGGATCTCGAGATCCAGTCTTTGATGAAGACGTTTTT
ADORA1	TRCN0000008036	CCGGCCCTAGTATCTGGCTGGGTTTCTCGAGAAACCCAGCCAGATACTAGGGTTTTT
ADORA1	TRCN0000008037	CCGGCCCAGCATCCTTACCTACATTCTCGAGAATGTAGGTAAGGATGCTGGGTTTTT
ADORA1	TRCN0000008038	CCGGCCTTACCTACATTGCCATCTTCTCGAGAAGATGGCAATGTAGGTAAGGTTTTT
ADORA1	TRCN0000008039	CCGGCATGGAGTACATGGTCTACTTCTCGAGAAGTAGACCATGTACTCCATGTTTTT
ADORA1	TRCN0000008040	CCGGCGCGTCACCTTCCTTAAGATTCTCGAGAATCTTAAGGAAGGTGACGCGTTTTT
ADORA2A	TRCN0000008045	CCGGCCATGCTAGGTTGGAACAACTCTCGAGAGTTGTTCCAACCTAGCATGGTTTTT
ADORA2A	TRCN0000008041	CCGGCCCAGAGGTGACATTTGACTTCTCGAGAAGTCAAATGTCACCTCTGGGTTTTT
ADORA2A	TRCN0000008042	CCGGCCACACCAATTCGGTTGTGAACTCGAGTTCACAACCGAATTGGTGTGGTTTTT
ADORA2A	TRCN0000008043	CCGGCCTACACATCATCAACTGCTTCTCGAGAAGCAGTTGATGATGTGTAGGTTTTT
ADORA2A	TRCN0000008044	CCGGGCTGGGTGTCTATTTGCGGATCTCGAGATCCGCAAATAGACACCCAGCTTTTT
ADORA2B	TRCN0000065333	CCGGGCTAATATGTATGTGTCAGTACTCGAGTACTGACACATACATATTAGCTTTTTG
ADORA2B	TRCN0000065334	CCGGGCTGGTGATCTACATTAAGATCTCGAGATCTTAATGTAGATCACCAGCTTTTTG
ADORA2B	TRCN0000065335	CCGGGCAGATGTCAAGAGTGGGAATCTCGAGATTCCCACTCTTGACATCTGCTTTTTG
ADORA2B	TRCN0000065336	CCGGCCCATGAGCTACATGGTATATCTCGAGATATACCATGTAGCTCATGGGTTTTTG
ADORA2B	TRCN0000065337	CCGGGCAATGAATATGGCCATTCTTCTCGAGAAGAATGGCCATATTCATTGCTTTTTG
ADORA3	TRCN0000008046	CCGGCCCAATAGAAGAATAAGTCATCTCGAGATGACTTATTCTTCTATTGGGTTTTT
ADORA3	TRCN0000008047	CCGGCCTATCGTCTATGCCTATAAACTCGAGTTTATAGGCATAGACGATAGGTTTTT
ADORA3	TRCN0000008048	CCGGGCCATCTATCTTGACATCTTTCTCGAGAAAGATGTCAAGATAGATGGCTTTTT
ADORA3	TRCN0000008049	CCGGGCTAAGTCCTTGTTTCTGGTTCTCGAGAACCAGAAACAAGGACTTAGCTTTTT
ADORA3	TRCN0000008050	CCGGCGTCATGAGAATGGACTACATCTCGAGATGTAGTCCATTCTCATGACGTTTTT
ADRA1A	TRCN0000008055	CCGGCACGCACTACTACATCGTCAACTCGAGTTGACGATGTAGTAGTGCGTGTTTTT
ADRA1A	TRCN0000008051	CCGGGCAATCCTTTCTGTGGATGAACTCGAGTTCATCCACAGAAAGGATTGCTTTTT
ADRA1A	TRCN0000008052	CCGGGCCAGGATTACAGTGTCCAAACTCGAGTTTGGACACTGTAATCCTGGCTTTTT
ADRA1A	TRCN0000008053	CCGGCCTGATTTCAAGCCCTCTGAACTCGAGTTCAGAGGGCTTGAAATCAGGTTTTT
ADRA1A	TRCN0000008054	CCGGCCTTTCAGAATGTCTTGAGAACTCGAGTTCTCAAGACATTCTGAAAGGTTTTT
ADRA1B	TRCN0000008056	CCGGCCGTGTCTATATAGTGGCCAACTCGAGTTGGCCACTATATAGACACGGTTTTT
ADRA1B	TRCN0000008057	CCGGCTACCCTTCTTCATCGCTCTACTCGAGTAGAGCGATGAAGAAGGGTAGTTTTT
ADRA1B	TRCN0000008058	CCGGGTCACCGAAGAACCCTTCTATCTCGAGATAGAAGGGTTCTTCGGTGACTTTTT
ADRA1B	TRCN0000008059	CCGGCGGTCATTCTAGTCATGTACTCTCGAGAGTACATGACTAGAATGACCGTTTTT
ADRA1B	TRCN0000008060	CCGGCCTGAGGATCCATTCCAAGAACTCGAGTTCTTGGAATGGATCCTCAGGTTTTT
ADRA1D	TRCN0000008061	CCGGTGGAGCCCTTGAAAGGTGAAACTCGAGTTTCACCTTTCAAGGGCTCCATTTTT
ADRA1D	TRCN0000008062	CCGGCCTACGGGAGACCGATATTTACTCGAGTAAATATCGGTCTCCCGTAGGTTTTT
ADRA1D	TRCN0000008063	CCGGCAACTATTTCATCGTGAACCTCTCGAGAGGTTCACGATGAAATAGTTGTTTTT
ADRA1D	TRCN0000008064	CCGGACTCAAGTACCCAGCCATCATCTCGAGATGATGGCTGGGTACTTGAGTTTTTT
ADRA2A	TRCN0000008065	CCGGGCCCTGTGTATAAAGCCATTACTCGAGTAATGGCTTTATACACAGGGCTTTTT
ADRA2A	TRCN0000008066	CCGGCGACCAGAAGTGGTACGTCATCTCGAGATGACGTACCACTTCTGGTCGTTTTT
ADRA2A	TRCN0000008067	CCGGACGCACGCTCTTCAAATTCTTCTCGAGAAGAATTTGAAGAGCGTGCGTTTTTT
ADRA2A	TRCN0000189215	CCGGGGTCCCAGGTGGTTAACAAAGCTCGAGCTTTGTTAACCACCTGGGACCTTTTTG
ADRA2A	TRCN0000188380	CCGGCTCTCAGCTGAGGACTTTAATCTCGAGATTAAAGTCCTCAGCTGAGAGTTTTTG
ADRA2A	TRCN0000187466	CCGGTCCTCGCTGCTCTTCTACATCCTCGAGGATGTAGAAGAGCAGCGAGGATTTTTG
ADRA2B	TRCN0000008070	CCGGCAGCTCACTGAACCCTGTTATCTCGAGATAACAGGGTTCAGTGAGCTGTTTTT
ADRA2B	TRCN0000008071	CCGGTCTCTTTACCATCTTCGGCAACTCGAGTTGCCGAAGATGGTAAAGAGATTTTT
ADRA2B	TRCN0000008072	CCGGCGGATCTTTCTTTGCTCCTTGCTCGAGCAAGGAGCAAAGAAAGATCCGTTTTT
ADRA2B	TRCN0000008073	CCGGCCCTGTTATCTACACCATCTTCTCGAGAAGATGGTGTAGATAACAGGGTTTTT
ADRA2C	TRCN0000008074	CCGGCACGGTCTTCAACCAGGATTTCTCGAGAAATCCTGGTTGAAGACCGTGTTTTT
ADRA2C	TRCN0000008075	CCGGGCTGGTCATGCCCTTCTCGTTCTCGAGAACGAGAAGGGCATGACCAGCTTTTT
ADRA2C	TRCN0000008076	CCGGCCGGCCATCCTTCAAGCACATCTCGAGATGTGCTTGAAGGATGGCCGGTTTTT
ADRA2C	TRCN0000008077	CCGGCAACGACGAGACCTGGTACATCTCGAGATGTACCAGGTCTCGTCGTTGTTTTT
ADRA2C	TRCN0000011228	CCGGCGTCTGACCAAGGGCTGACTTCTCGAGAAGTCAGCCCTTGGTCAGACGTTTTT
ADRB1	TRCN0000008078	CCGGGAACGAGGAGATCTGTGTTTACTCGAGTAAACACAGATCTCCTCGTTCTTTTT
ADRB1	TRCN0000008079	CCGGCGCCTCGGAATCCAAGGTGTACTCGAGTACACCTTGGATTCCGAGGCGTTTTT
ADRB1	TRCN0000008080	CCGGGCTCACCAACCTCTTCATCATCTCGAGATGATGAAGAGGTTGGTGAGCTTTTT
ADRB1	TRCN0000008081	CCGGCCTCGCCATCACCTCGCCCTTCTCGAGAAGGGCGAGGTGATGGCGAGGTTTTT
ADRB1	TRCN0000008082	CCGGCGTGGCCCTACGCGAGCAGAACTCGAGTTCTGCTCGCGTAGGGCCACGTTTTT
ADRB2	TRCN0000008085	CCGGCCTCAAGACGTTAGGCATCATCTCGAGATGATGCCTAACGTCTTGAGGTTTTT
ADRB2	TRCN0000008086	CCGGGCCATCAACTGCTATGCCAATCTCGAGATTGGCATAGCAGTTGATGGCTTTTT
ADRB2	TRCN0000008084	CCGGCCTCCTAAATTGGATAGGCTACTCGAGTAGCCTATCCAATTTAGGAGGTTTTT
ADRB2	TRCN0000008083	CCGGCCTCTTTGCATGGAATTTGTACTCGAGTACAAATTCCATGCAAAGAGGTTTTT
ADRB3	TRCN0000008087	CCGGCCCTGATGAGACCTTAGTGTTCTCGAGAACACTAAGGTCTCATCAGGGTTTTT
ADRB3	TRCN0000008088	CCGGCCAGACCATGACCAACGTGTTCTCGAGAACACGTTGGTCATGGTCTGGTTTTT
ADRB3	TRCN0000008089	CCGGACTGGCTAGGTTATGCCAATTCTCGAGAATTGGCATAACCTAGCCAGTTTTTT
ADRB3	TRCN0000008090	CCGGTCTCGTGATGCTCTTCGTCTACTCGAGTAGACGAAGAGCATCACGAGATTTTT
ADRB3	TRCN0000008091	CCGGCCTGTGCACCTTGGGTCTCATCTCGAGATGAGACCCAAGGTGCACAGGTTTTT
ADRBK1	TRCN0000199115	CCGGCCTCGGCTCCTGCTGCACCAACTCGAGTTGGTGCAGCAGGAGCCGAGGTTTTTTG
ADRBK1	TRCN0000199408	CCGGCGGCGGTACTTCTACCTGTTCCTCGAGGAACAGGTAGAAGTACCGCCGTTTTTTG
ADRBK1	TRCN0000197133	CCGGGCATCATGCATGGCTACATGTCTCGAGACATGTAGCCATGCATGATGCTTTTTTG
ADRBK1	TRCN0000199797	CCGGGCGCCCTCTGTCCTGACTTCACTCGAGTGAAGTCAGGACAGAGGGCGCTTTTTTG
ADRBK1	TRCN0000204918	CCGGCGGGAGATCTTCGACTCATACCTCGAGGTATGAGTCGAAGATCTCCCGTTTTTTG
ADRBK1	TRCN0000000557	CCGGATTATTGTGATTTCCCGTGGCCTCGAGGCCACGGGAAATCACAATAATTTTTT
ADRBK1	TRCN0000000558	CCGGAGCGATAAGTTCACACGGTTTCTCGAGAAACCGTGTGAACTTATCGCTTTTTT
ADRBK1	TRCN0000000559	CCGGGATCAAGAAGTACGAGAAGCTCTCGAGAGCTTCTCGTACTTCTTGATCTTTTT
ADRBK1	TRCN0000000560	CCGGCTTCGATGAGGAGGACACAAACTCGAGTTTGTGTCCTCCTCATCGAAGTTTTT
ADRBK1	TRCN0000000561	CCGGGAGCGATAAGTTCACACGGTTCTCGAGAACCGTGTGAACTTATCGCTCTTTTT
ADRBK2	TRCN0000002035	CCGGGAGTTCAGTGTGCATAGGATTCTCGAGAATCCTATGCACACTGAACTCTTTTT
ADRBK2	TRCN0000002036	CCGGTGGAAGAAAGAGTTGAACGAACTCGAGTTCGTTCAACTCTTTCTTCCATTTTT
ADRBK2	TRCN0000002037	CCGGCAGCCCTTTCAGACAACATAACTCGAGTTATGTTGTCTGAAAGGGCTGTTTTT
ADRBK2	TRCN0000002034	CCGGCAGTAAATGCAGACACAGATACTCGAGTATCTGTGTCTGCATTTACTGTTTTT
ADRBK2	TRCN0000010678	CCGGGCACTTCGCAACTGACTTCTTCTCGAGAAGAAGTCAGTTGCGAAGTGCTTTTT
ADRBK2	TRCN0000196297	CCGGGCCTTTGATATTGGCTCATTTCTCGAGAAATGAGCCAATATCAAAGGCTTTTTTG
ADRBK2	TRCN0000381594	CCGGGAATGACACTCACCGTGAATGCTCGAGCATTCACGGTGAGTGTCATTCTTTTTTG
ADRBK2	TRCN0000379514	CCGGGATGAGGCATCTGATCTATTCCTCGAGGAATAGATCAGATGCCTCATCTTTTTTG
ADRBK2	TRCN0000381380	CCGGAGCCCTTTCAGACAACATAAACTCGAGTTTATGTTGTCTGAAAGGGCTTTTTTTG
ADRBK2	TRCN0000230147	CCGGGCAGCAAGAAGTAACGGAAACCTCGAGGTTTCCGTTACTTCTTGCTGCTTTTTTG
ADRBK2	TRCN0000357252	CCGGTGCGGCTGCATCTTCAAGAACCTCGAGGTTCTTGAAGATGCAGCCGCATTTTTG
ADRBK2	TRCN0000230148	CCGGGCAGTTGTGTGACAGTCATTCCTCGAGGAATGACTGTCACACAACTGCTTTTTTG
ADRBK2	TRCN0000367776	CCGGCATTACGGTGGTGGGATATTTCTCGAGAAATATCCCACCACCGTAATGTTTTTG
ADRBK2	TRCN0000230150	CCGGGCATGAAATTGACCGAATGACCTCGAGGTCATTCGGTCAATTTCATGCTTTTTTG
ADRBK2	TRCN0000378226	CCGGGCTAATTAAGGGCGATGATTACTCGAGTAATCATCGCCCTTAATTAGCTTTTTG
ADRBK2	TRCN0000368544	CCGGCCTAAGCATTGCCACATATTCCTCGAGGAATATGTGGCAATGCTTAGGTTTTTTG
ADRBK2	TRCN0000257028	CCGGGGTTCAGCTCTGTCGAATTAACTCGAGTTAATTCGACAGAGCTGAACCTTTTTG
ADRBK2	TRCN0000135214	CCGGCAGTACCATACGCCGTGAAATCTCGAGATTTCACGGCGTATGGTACTGTTTTTG
ADRBK2	TRCN0000154193	CCGGGCTACTTGATTGCGACCAAGACTCGAGTCTTGGTCGCAATCAAGTAGCTTTTTTG
AGTR1	TRCN0000008095	CCGGGCCCTAAAGAAGGCTTATGAACTCGAGTTCATAAGCCTTCTTTAGGGCTTTTT
AGTR1	TRCN0000008096	CCGGCCTGGCTATTGTTCACCCAATCTCGAGATTGGGTGAACAATAGCCAGGTTTTT
AGTR1	TRCN0000008092	CCGGCCAGATTGTTCTGTCCAGTTTCTCGAGAAACTGGACAGAACAATCTGGTTTTT
AGTR1	TRCN0000008093	CCGGGCCAGCTATAATCCATCGAAACTCGAGTTTCGATGGATTATAGCTGGCTTTTT
AGTR1	TRCN0000008094	CCGGCCTCAGATAATGTAAGCTCATCTCGAGATGAGCTTACATTATCTGAGGTTTTT
AGTR2	TRCN0000002422	CCGGCCACCTGAGAAATATGCCCAACTCGAGTTGGGCATATTTCTCAGGTGGTTTTT
AGTR2	TRCN0000002423	CCGGGTATGATTCTATGGAGCTATTCTCGAGAATAGCTCCATAGAATCATACTTTTT
AGTR2	TRCN0000002424	CCGGTCTTCCTCTATGGGCAACCTACTCGAGTAGGTTGCCCATAGAGGAAGATTTTT
AGTR2	TRCN0000002425	CCGGGCAGTGTGTTTAGGGTTCCAACTCGAGTTGGAACCCTAAACACACTGCTTTTT
AGTR2	TRCN0000010700	CCGGGCTGCGTTAATCCGTTTCTGTCTCGAGACAGAAACGGATTAACGCAGCTTTTT
ANKRD13A	TRCN0000167374	CCGGGATATCACATTGCTGGGATTTCTCGAGAAATCCCAGCAATGTGATATCTTTTTTG
ANKRD13A	TRCN0000167995	CCGGCGAGTCTTACTCCGACATAAACTCGAGTTTATGTCGGAGTAAGACTCGTTTTTTG
ANKRD13A	TRCN0000168369	CCGGGCCGAAGAATCTGTATCTCAACTCGAGTTGAGATACAGATTCTTCGGCTTTTTTG
ANKRD13A	TRCN0000167684	CCGGGCACGGATTACATTTGGAAATCTCGAGATTTCCAAATGTAATCCGTGCTTTTTTG
ANKRD13A	TRCN0000168122	CCGGGCTGACGATTAGAACACAGAACTCGAGTTCTGTGTTCTAATCGTCAGCTTTTTTG
ANKRD13B	TRCN0000139696	CCGGCTAGCCTCTGTGGTTGTACATCTCGAGATGTACAACCACAGAGGCTAGTTTTTTG
ANKRD13B	TRCN0000140218	CCGGGCAAGGTCAAAGGCTGTAAGACTCGAGTCTTACAGCCTTTGACCTTGCTTTTTTG
ANKRD13B	TRCN0000140379	CCGGGACCACCAAGACACAGAAGTTCTCGAGAACTTCTGTGTCTTGGTGGTCTTTTTTG
ANKRD13B	TRCN0000357358	CCGGGCTTCCCAGTTAAGATTGAAACTCGAGTTTCAATCTTAACTGGGAAGCTTTTTTG
ANKRD13B	TRCN0000378348	CCGGGAATATCTCCTTTGAGAGGAACTCGAGTTCCTCTCAAAGGAGATATTCTTTTTTG
ANKRD13B	TRCN0000356674	CCGGGCACACGGACAGAACATCTTTCTCGAGAAAGATGTTCTGTCCGTGTGCTTTTTTG
ANKRD13B	TRCN0000244753	CCGGCAAAGGCTGTAAGACACCTTTCTCGAGAAAGGTGTCTTACAGCCTTTGTTTTTTG
ANKRD13B	TRCN0000152915	CCGGCGGACAGAACATCTTTCAGAACTCGAGTTCTGAAAGATGTTCTGTCCGTTTTTTG
ANKRD13C	TRCN0000142083	CCGGCCGATTCGAAGACAGTCTCTTCTCGAGAAGAGACTGTCTTCGAATCGGTTTTTTG
ANKRD13C	TRCN0000142889	CCGGCAGGAGTTTCGATACGATGAACTCGAGTTCATCGTATCGAAACTCCTGTTTTTTG
ANKRD13C	TRCN0000144861	CCGGGATGGCTCCATCTTTACTATACTCGAGTATAGTAAAGATGGAGCCATCTTTTTTG
ANKRD13C	TRCN0000145445	CCGGGCAGTGATATTTACTCTGCAACTCGAGTTGCAGAGTAAATATCACTGCTTTTTTG
ANKRD13C	TRCN0000144668	CCGGGCACTTTAACAAGCTTAGAGACTCGAGTCTCTAAGCTTGTTAAAGTGCTTTTTTG
ANKRD13C	TRCN0000144569	CCGGGCTTAGAGAATTTGTTCAGATCTCGAGATCTGAACAAATTCTCTAAGCTTTTTTG
ANKRD13C	TRCN0000122644	CCGGCCTGATGAATGTCTCAAGAATCTCGAGATTCTTGAGACATTCATCAGGTTTTTTG
ANKRD13C	TRCN0000121834	CCGGCCTGGTGAATGGACTTGTTATCTCGAGATAACAAGTCCATTCACCAGGTTTTTTG
ANKRD13C	TRCN0000121737	CCGGCCAGGAATTTCCCTTAGGGATCTCGAGATCCCTAAGGGAAATTCCTGGTTTTTTG
ANKRD13C	TRCN0000144617	CCGGGCAATTCATTGTGGTGCTATTCTCGAGAATAGCACCACAATGAATTGCTTTTTTG
ANKRD13D	TRCN0000165930	CCGGGACACTCGTAATGTGGCCTTTCTCGAGAAAGGCCACATTACGAGTGTCTTTTTTG
ANKRD13D	TRCN0000165095	CCGGGAAGACTCCATTCCAGTCCTTCTCGAGAAGGACTGGAATGGAGTCTTCTTTTTTG
ANKRD13D	TRCN0000166452	CCGGCGTTGAGATGAAGTGGGAGTTCTCGAGAACTCCCACTTCATCTCAACGTTTTTTG
ANKRD13D	TRCN0000162319	CCGGCTGAGAAGATGGAAACTGTTACTCGAGTAACAGTTTCCATCTTCTCAGTTTTTTG
ANKRD13D	TRCN0000165836	CCGGGATGGAAACTGTTAGCGGCTACTCGAGTAGCCGCTAACAGTTTCCATCTTTTTTG
ANKRD13D	TRCN0000165070	CCGGGTCCAGCAAAGTACAGAGGTTCTCGAGAACCTCTGTACTTTGCTGGACTTTTTTG
ANKRD13D	TRCN0000164831	CCGGCATTCCGGAACTGCTCAACAACTCGAGTTGTTGAGCAGTTCCGGAATGTTTTTTG
ANKRD13D	TRCN0000166761	CCGGCCAGCAAAGTACAGAGGTTCACTCGAGTGAACCTCTGTACTTTGCTGGTTTTTTG
ANKRD13D	TRCN0000166518	CCGGCCGGAACTGCTCAACAAACTTCTCGAGAAGTTTGTTGAGCAGTTCCGGTTTTTTG
ANKRD13D	TRCN0000162051	CCGGCGATTTCTACGTTGAGATGAACTCGAGTTCATCTCAACGTAGAAATCGTTTTTTG
APLNR	TRCN0000008097	CCGGGCTTCTAGAAGGGAAGAAATTCTCGAGAATTTCTTCCCTTCTAGAAGCTTTTT
APLNR	TRCN0000008098	CCGGGCTGACCTGTTACTTCTTCATCTCGAGATGAAGAAGTAACAGGTCAGCTTTTT
APLNR	TRCN0000008099	CCGGCGCTCAGCTGATATCTTCATTCTCGAGAATGAAGATATCAGCTGAGCGTTTTT
APLNR	TRCN0000008100	CCGGCTACCTCATCTTCGTCAACATCTCGAGATGTTGACGAAGATGAGGTAGTTTTT
APLNR	TRCN0000008101	CCGGTGGAGAACAGATGCACGAGAACTCGAGTTCTCGTGCATCTGTTCTCCATTTTT
ARRB1	TRCN0000005162	CCGGGAGATCTATTACCATGGAGAACTCGAGTTCTCCATGGTAATAGATCTCTTTTT
ARRB1	TRCN0000005163	CCGGGCTCACCGTCTACCTGGGAAACTCGAGTTTCCCAGGTAGACGGTGAGCTTTTT
ARRB1	TRCN0000005160	CCGGCCTAGCCAATAACCGAGAGAACTCGAGTTCTCTCGGTTATTGGCTAGGTTTTT
ARRB1	TRCN0000005161	CCGGCACCTTTGAGATCCCTCCAAACTCGAGTTTGGAGGGATCTCAAAGGTGTTTTT
ARRB1	TRCN0000367722	CCGGCAGATTTAACCTTGATCTAAACTCGAGTTTAGATCAAGGTTAAATCTGTTTTTG
ARRB1	TRCN0000357398	CCGGGGCTCATGAACTCCTACTTTCCTCGAGGAAAGTAGGAGTTCATGAGCCTTTTTG
ARRB1	TRCN0000010907	CCGGGAACTGGAACAGCAGTAATATCTCGAGATATTACTGCTGTTCCAGTTCTTTTTG
ARRB1	TRCN0000231066	CCGGTGGCACCACCTGTAATGATTTCTCGAGAAATCATTACAGGTGGTGCCATTTTTG
ARRB1	TRCN0000145395	CCGGCTGCGAGATCAACGACCAGAACTCGAGTTCTGGTCGTTGATCTCGCAGTTTTTG
ARRB2	TRCN0000159482	CCGGCAAGCTGTGTTCATACCTAAACTCGAGTTTAGGTATGAACACAGCTTGTTTTTTG
ARRB2	TRCN0000159332	CCGGGCTAAATCACTAGAAGAGAAACTCGAGTTTCTCTTCTAGTGATTTAGCTTTTTTG
ARRB2	TRCN0000165387	CCGGCTTCGTAGATCACCTGGACAACTCGAGTTGTCCAGGTGATCTACGAAGTTTTTTG
ARRB2	TRCN0000164794	CCGGCTTCAAGAAGTCGAGCCCTAACTCGAGTTAGGGCTCGACTTCTTGAAGTTTTTTG
ARRB2	TRCN0000161834	CCGGGATACCAACTATGCCACAGATCTCGAGATCTGTGGCATAGTTGGTATCTTTTTTG
ARRB2	TRCN0000164817	CCGGCTTCCGCAAAGACCTGTTCATCTCGAGATGAACAGGTCTTTGCGGAAGTTTTTTG
ARRB2	TRCN0000162698	CCGGCCACAGATGATGACATTGTGTCTCGAGACACAATGTCATCATCTGTGGTTTTTTG
ARRB2	TRCN0000280686	CCGGGATACCAACTATGCCACAGATCTCGAGATCTGTGGCATAGTTGGTATCTTTTTG
ARRB2	TRCN0000280620	CCGGCAAGCTGTGTTCATACCTAAACTCGAGTTTAGGTATGAACACAGCTTGTTTTTG
ARRB2	TRCN0000280685	CCGGCTTCGTAGATCACCTGGACAACTCGAGTTGTCCAGGTGATCTACGAAGTTTTTG
ARRB2	TRCN0000280619	CCGGGCTAAATCACTAGAAGAGAAACTCGAGTTTCTCTTCTAGTGATTTAGCTTTTTG
AVPR1A	TRCN0000008102	CCGGCCAGAAATACAACAGAAGTTACTCGAGTAACTTCTGTTGTATTTCTGGTTTTT
AVPR1A	TRCN0000008103	CCGGCCCAACAAACAGTACGGGTATCTCGAGATACCCGTACTGTTTGTTGGGTTTTT
AVPR1A	TRCN0000008104	CCGGGCTGCTGTAATCCCTGGATATCTCGAGATATCCAGGGATTACAGCAGCTTTTT
AVPR1A	TRCN0000008105	CCGGCCATCACTGCATTACTGGGTTCTCGAGAACCCAGTAATGCAGTGATGGTTTTT
AVPR1A	TRCN0000011230	CCGGCCATCAAATTCATTCCTGTTTCTCGAGAAACAGGAATGAATTTGATGGTTTTT
AVPR1B	TRCN0000008108	CCGGCGAACAGTGAAGATGACCTTTCTCGAGAAAGGTCATCTTCACTGTTCGTTTTT
AVPR1B	TRCN0000008106	CCGGGCTGCCTCATAAGCTCCCAATCTCGAGATTGGGAGCTTATGAGGCAGCTTTTT
AVPR1B	TRCN0000008107	CCGGGCCTCCCTCAAGTCTTCATTTCTCGAGAAATGAAGACTTGAGGGAGGCTTTTT
AVPR2	TRCN0000008109	CCGGGCTAGTGATTGTGGTCGTCTACTCGAGTAGACGACCACAATCACTAGCTTTTT
AVPR2	TRCN0000008110	CCGGCGCACCTATGTCACCTGGATTCTCGAGAATCCAGGTGACATAGGTGCGTTTTT
AVPR2	TRCN0000008111	CCGGGCTGCTCTCCATAGTCTTTGTCTCGAGACAAAGACTATGGAGAGCAGCTTTTT
AVPR2	TRCN0000008112	CCGGGCCCTTTGTGCTACTCATGTTCTCGAGAACATGAGTAGCACAAAGGGCTTTTT
AVPR2	TRCN0000011233	CCGGCAGCTCACTGAGCTGGGTGTACTCGAGTACACCCAGCTCAGTGAGCTGTTTTT
BAI1	TRCN0000008116	CCGGGCAAACCAAGTTCTGCAACATCTCGAGATGTTGCAGAACTTGGTTTGCTTTTT
BAI1	TRCN0000008114	CCGGGCGCTACACTCTCTACATGAACTCGAGTTCATGTAGAGAGTGTAGCGCTTTTT
BAI1	TRCN0000008115	CCGGCCTGGTTCTCAGCATCCATAACTCGAGTTATGGATGCTGAGAACCAGGTTTTT
BAI1	TRCN0000008113	CCGGGCGTTCTGTCATCCTCATCAACTCGAGTTGATGAGGATGACAGAACGCTTTTT
BAI1	TRCN0000011234	CCGGAGAGCCAGATGCAGGACAGGACTCGAGTCCTGTCCTGCATCTGGCTCTTTTTT
BAI2	TRCN0000008117	CCGGGACTGCCCACTGCATATAAATCTCGAGATTTATATGCAGTGGGCAGTCTTTTT
BAI2	TRCN0000008118	CCGGGCTCTCTGATTGTCACAGATACTCGAGTATCTGTGACAATCAGAGAGCTTTTT
BAI2	TRCN0000008119	CCGGGCCTATGGATCTCTCCAGAATCTCGAGATTCTGGAGAGATCCATAGGCTTTTT
BAI2	TRCN0000008120	CCGGGCTACCTGTATCTGTCACTTACTCGAGTAAGTGACAGATACAGGTAGCTTTTT
BAI2	TRCN0000008121	CCGGGAGCGAAAGAAATTACGGTATCTCGAGATACCGTAATTTCTTTCGCTCTTTTT
BAI3	TRCN0000008122	CCGGCCGCTTCATATGGTTTAGTTTCTCGAGAAACTAAACCATATGAAGCGGTTTTT
BAI3	TRCN0000008123	CCGGCCCGCATTACACCACAATCAACTCGAGTTGATTGTGGTGTAATGCGGGTTTTT
BAI3	TRCN0000008124	CCGGCCAACTAATTTCCCAGGATTACTCGAGTAATCCTGGGAAATTAGTTGGTTTTT
BAI3	TRCN0000008125	CCGGGCAGCATTATGGAGGTACATACTCGAGTATGTACCTCCATAATGCTGCTTTTT
BAI3	TRCN0000008126	CCGGCCCATGAGTATGAATGAGCTTCTCGAGAAGCTCATTCATACTCATGGGTTTTT
BDKRB1	TRCN0000008128	CCGGGCAAGGATTGTGGAGTTAAATCTCGAGATTTAACTCCACAATCCTTGCTTTTT
BDKRB1	TRCN0000008129	CCGGGCCAACATTTATCATCTCCATCTCGAGATGGAGATGATAAATGTTGGCTTTTT
BDKRB1	TRCN0000008130	CCGGCCCTTACCACTTCTTTGCCTTCTCGAGAAGGCAAAGAAGTGGTAAGGGTTTTT
BDKRB1	TRCN0000008131	CCGGGAGAATATCTGGAACCAGTTTCTCGAGAAACTGGTTCCAGATATTCTCTTTTT
BDKRB1	TRCN0000008127	CCGGGCTCCCTGAATCCAGTAATTTCTCGAGAAATTACTGGATTCAGGGAGCTTTTT
BDKRB2	TRCN0000008132	CCGGGCTAGAACTTTGAAGGACAATCTCGAGATTGTCCTTCAAAGTTCTAGCTTTTT
BDKRB2	TRCN0000008133	CCGGGCCACCCTAGAGAACATCTTTCTCGAGAAAGATGTTCTCTAGGGTGGCTTTTT
BDKRB2	TRCN0000008134	CCGGCGAGCGCATCATCGATGTAATCTCGAGATTACATCGATGATGCGCTCGTTTTT
BDKRB2	TRCN0000008135	CCGGCCCACTCTTAACGGGACCTTTCTCGAGAAAGGTCCCGTTAAGAGTGGGTTTTT
BDKRB2	TRCN0000008136	CCGGGAATGCCATTATCTCCATGAACTCGAGTTCATGGAGATAATGGCATTCTTTTT
BRS3	TRCN0000008142	CCGGGCCATCCTGAAGACTTGTGTACTCGAGTACACAAGTCTTCAGGATGGCTTTTT
BRS3	TRCN0000008143	CCGGGCTCTGTGGTTTCTAACGATACTCGAGTATCGTTAGAAACCACAGAGCTTTTT
BRS3	TRCN0000008144	CCGGCCTTGATTGCTAGGACCCTTTCTCGAGAAAGGGTCCTAGCAATCAAGGTTTTT
BRS3	TRCN0000008145	CCGGGCTCTACCTGAGGCTATATTTCTCGAGAAATATAGCCTCAGGTAGAGCTTTTT
BRS3	TRCN0000008146	CCGGCTTTCAGCAATTCTTGCGTAACTCGAGTTACGCAAGAATTGCTGAAAGTTTTT
C1QTNF1	TRCN0000161481	CCGGGCTCCAGTCCTTGGAAATAATCTCGAGATTATTTCCAAGGACTGGAGCTTTTTTG
C1QTNF1	TRCN0000163611	CCGGCCTCCAAGGGAAATATGGCAACTCGAGTTGCCATATTTCCCTTGGAGGTTTTTTG
C1QTNF1	TRCN0000163892	CCGGCAACATGTTCACCGGCAAGTTCTCGAGAACTTGCCGGTGAACATGTTGTTTTTTG
C1QTNF1	TRCN0000163398	CCGGGAGAGGGCTGAAGAACAACATCTCGAGATGTTGTTCTTCAGCCCTCTCTTTTTTG
C1QTNF1	TRCN0000160475	CCGGCCAGATCAACATCACTATCTTCTCGAGAAGATAGTGATGTTGATCTGGTTTTTTG
C1QTNF1	TRCN0000163674	CCGGGAACCTCTACGACCACTTCAACTCGAGTTGAAGTGGTCGTAGAGGTTCTTTTTTG
C3AR1	TRCN0000008152	CCGGGCAATCACATAGTGAAAGTTTCTCGAGAAACTTTCACTATGTGATTGCTTTTT
C3AR1	TRCN0000008153	CCGGCCATAATAGATGTGGCTACAACTCGAGTTGTAGCCACATCTATTATGGTTTTT
C3AR1	TRCN0000008154	CCGGGTTGCTTTAATCCCTTCCTTTCTCGAGAAAGGAAGGGATTAAAGCAACTTTTT
C3AR1	TRCN0000008155	CCGGGCTGATGTGGTCTCACCTAAACTCGAGTTTAGGTGAGACCACATCAGCTTTTT
C3AR1	TRCN0000011235	CCGGCCACTGTCTTCCAACCTCAAACTCGAGTTTGAGGTTGGAAGACAGTGGTTTTT
C5AR1	TRCN0000008157	CCGGCCCATCTTGTTCACGTCCATTCTCGAGAATGGACGTGAACAAGATGGGTTTTT
C5AR1	TRCN0000008158	CCGGCGCTCACGATTTGTTACACTTCTCGAGAAGTGTAACAAATCGTGAGCGTTTTT
C5AR1	TRCN0000008159	CCGGTGCCTACATCAACTGCTGCATCTCGAGATGCAGCAGTTGATGTAGGCATTTTT
C5AR1	TRCN0000008160	CCGGCGACCGCTTTCTGCTGGTGTTCTCGAGAACACCAGCAGAAAGCGGTCGTTTTT
C5AR1	TRCN0000008156	CCGGCCAGGAATCCACTCTCCATTTCTCGAGAAATGGAGAGTGGATTCCTGGTTTTT
CALCR	TRCN0000008162	CCGGCCAACCACTATCCATGCTATTCTCGAGAATAGCATGGATAGTGGTTGGTTTTT
CALCR	TRCN0000008163	CCGGCCTTTGAATATCATAGAGCAACTCGAGTTGCTCTATGATATTCAAAGGTTTTT
CALCR	TRCN0000008164	CCGGCGTAGGACGAAAGAAGATGATCTCGAGATCATCTTCTTTCGTCCTACGTTTTT
CALCR	TRCN0000008165	CCGGCCTATCAGTTCTGCCCAGATTCTCGAGAATCTGGGCAGAACTGATAGGTTTTT
CALCRL	TRCN0000008169	CCGGGCTCAATATGAATGTTACCAACTCGAGTTGGTAACATTCATATTGAGCTTTTT
CALCRL	TRCN0000008170	CCGGCGTTCTCATCACCAAGTTAAACTCGAGTTTAACTTGGTGATGAGAACGTTTTT
CALCRL	TRCN0000008168	CCGGGCTGCTTTACTGGTGAATCTTCTCGAGAAGATTCACCAGTAAAGCAGCTTTTT
CALCRL	TRCN0000008167	CCGGCCCTGATTACTTTCAGGACTTCTCGAGAAGTCCTGAAAGTAATCAGGGTTTTT
CALCRL	TRCN0000008166	CCGGCCTTCCATTTCTACTGTATAACTCGAGTTATACAGTAGAAATGGAAGGTTTTT
CASR	TRCN0000008171	CCGGCCAAGAAAGATCCACCCTCAACTCGAGTTGAGGGTGGATCTTTCTTGGTTTTT
CASR	TRCN0000008172	CCGGCGCTGGTTACAGGCTATGATACTCGAGTATCATAGCCTGTAACCAGCGTTTTT
CASR	TRCN0000008173	CCGGCCAGATGACTTCTGGTCCAATCTCGAGATTGGACCAGAAGTCATCTGGTTTTT
CASR	TRCN0000008174	CCGGCCTTACATAGATTACACGCATCTCGAGATGCGTGTAATCTATGTAAGGTTTTT
CCBP2	TRCN0000008180	CCGGGCAGTCTGAGAACTACCCTAACTCGAGTTAGGGTAGTTCTCAGACTGCTTTTT
CCBP2	TRCN0000008179	CCGGGCCATCTCCAACCTTCTGTTTCTCGAGAAACAGAAGGTTGGAGATGGCTTTTT
CCBP2	TRCN0000008176	CCGGCCTCAGTGACTGTGTTGCTAACTCGAGTTAGCAACACAGTCACTGAGGTTTTT
CCBP2	TRCN0000008177	CCGGCGGGAGTTTCTTGTGCAAGATCTCGAGATCTTGCACAAGAAACTCCCGTTTTT
CCBP2	TRCN0000008178	CCGGCCATACAATCTCACCTTGTTTCTCGAGAAACAAGGTGAGATTGTATGGTTTTT
CCKAR	TRCN0000008181	CCGGGAGGAGGCAGAGAAGAAAGAACTCGAGTTCTTTCTTCTCTGCCTCCTCTTTTT
CCKAR	TRCN0000008182	CCGGCTAGAGAGATATGGTGCGATTCTCGAGAATCGCACCATATCTCTCTAGTTTTT
CCKAR	TRCN0000008183	CCGGCTGTTACTCATCCTCTTTCTTCTCGAGAAGAAAGAGGATGAGTAACAGTTTTT
CCKAR	TRCN0000011237	CCGGGCAGATTCTCTTGTACTCCTTCTCGAGAAGGAGTACAAGAGAATCTGCTTTTT
CCKBR	TRCN0000005902	CCGGCGTCCCTAGCAGTGAACTATTCTCGAGAATAGTTCACTGCTAGGGACGTTTTT
CCKBR	TRCN0000005903	CCGGCGAATGTTGCTGGTGATCGTTCTCGAGAACGATCACCAGCAACATTCGTTTTT
CCKBR	TRCN0000005904	CCGGGCTTCTGCTCTTGTTCTTCATCTCGAGATGAAGAACAAGAGCAGAAGCTTTTT
CCKBR	TRCN0000005905	CCGGCACTCTTTACGCAGTGATCTTCTCGAGAAGATCACTGCGTAAAGAGTGTTTTT
CCR1	TRCN0000008184	CCGGCCCTGGTAGAAAGAAGATGAACTCGAGTTCATCTTCTTTCTACCAGGGTTTTT
CCR1	TRCN0000008185	CCGGGCCTTCACTTTCCTCACGAAACTCGAGTTTCGTGAGGAAAGTGAAGGCTTTTT
CCR1	TRCN0000008186	CCGGCCCTACAATTTGACTATACTTCTCGAGAAGTATAGTCAAATTGTAGGGTTTTT
CCR1	TRCN0000008187	CCGGCCTCTGTACTCCTTGGTATTTCTCGAGAAATACCAAGGAGTACAGAGGTTTTT
CCR1	TRCN0000008188	CCGGGCTCTGAAACTGAACCTCTTTCTCGAGAAAGAGGTTCAGTTTCAGAGCTTTTT
CCR10	TRCN0000008838	CCGGCTGCTGGATACTGCCGATCTACTCGAGTAGATCGGCAGTATCCAGCAGTTTTT
CCR10	TRCN0000008839	CCGGCCTGGCCTGTATCAGCGCCGACTCGAGTCGGCGCTGATACAGGCCAGGTTTTT
CCR10	TRCN0000008835	CCGGCCTGCCAGCAAACGCAAGGATCTCGAGATCCTTGCGTTTGCTGGCAGGTTTTT
CCR10	TRCN0000008836	CCGGGAGCTTTGCTACAAGGCCGATCTCGAGATCGGCCTTGTAGCAAAGCTCTTTTT
CCR10	TRCN0000008837	CCGGCAGTCTCTCCTGGGACAACTACTCGAGTAGTTGTCCCAGGAGAGACTGTTTTT
CCR2	TRCN0000001675	CCGGGCTGTATCACATCGGTTATTTCTCGAGAAATAACCGATGTGATACAGCTTTTT
CCR2	TRCN0000001676	CCGGCCCAGGAATCATCTTTACTAACTCGAGTTAGTAAAGATGATTCCTGGGTTTTT
CCR2	TRCN0000001677	CCGGGCTGCAAATGAGTGGGTCTTTCTCGAGAAAGACCCACTCATTTGCAGCTTTTT
CCR2	TRCN0000001678	CCGGCCTCATCTTAATAAACTGCAACTCGAGTTGCAGTTTATTAAGATGAGGTTTTT
CCR2	TRCN0000001679	CCGGGCCAGAAAGAAGATTCTGTTTCTCGAGAAACAGAATCTTCTTTCTGGCTTTTT
CCR2	TRCN0000263132	CCGGTTATGTCTGTGGCCCTTATTTCTCGAGAAATAAGGGCCACAGACATAATTTTTG
CCR2	TRCN0000263131	CCGGTTATGAAGTCATGCGTTTAATCTCGAGATTAAACGCATGACTTCATAATTTTTG
CCR2	TRCN0000263128	CCGGCTTCTGGACTCCCTATAATATCTCGAGATATTATAGGGAGTCCAGAAGTTTTTG
CCR2	TRCN0000263129	CCGGACGGTGCTCCCTGTCATAAATCTCGAGATTTATGACAGGGAGCACCGTTTTTTG
CCR2	TRCN0000263130	CCGGGGCTGTATCACATCGGTTATTCTCGAGAATAACCGATGTGATACAGCCTTTTTG
CCR3	TRCN0000008191	CCGGGCCGGAACTCTCTATTGTGTTCTCGAGAACACAATAGAGAGTTCCGGCTTTTT
CCR3	TRCN0000008192	CCGGCCACACTCTGAGAATGACCATCTCGAGATGGTCATTCTCAGAGTGTGGTTTTT
CCR3	TRCN0000008193	CCGGCCCTACAATGTGGCTATCCTTCTCGAGAAGGATAGCCACATTGTAGGGTTTTT
CCR3	TRCN0000008189	CCGGCGTACTCATCATCAACCCTAACTCGAGTTAGGGTTGATGATGAGTACGTTTTT
CCR3	TRCN0000008190	CCGGGCTCCGAATTATGACCAACATCTCGAGATGTTGGTCATAATTCGGAGCTTTTT
CCR4	TRCN0000008194	CCGGGAGTCAATGAACTTTCCACATCTCGAGATGTGGAAAGTTCATTGACTCTTTTT
CCR4	TRCN0000008195	CCGGCCCTTAGGGATCATGCTGTTTCTCGAGAAACAGCATGATCCCTAAGGGTTTTT
CCR4	TRCN0000008196	CCGGCGATGAAAGCATATACAGCAACTCGAGTTGCTGTATATGCTTTCATCGTTTTT
CCR4	TRCN0000008197	CCGGCTTTGAAAGATACTTGGACTACTCGAGTAGTCCAAGTATCTTTCAAAGTTTTT
CCR4	TRCN0000008198	CCGGGCTTTCTGTTCAGCACTTGTTCTCGAGAACAAGTGCTGAACAGAAAGCTTTTT
CCR5	TRCN0000008203	CCGGCCATGCTGTGTTTGCTTTAAACTCGAGTTTAAAGCAAACACAGCATGGTTTTT
CCR5	TRCN0000008201	CCGGGCTCCCTACAACATTGTCCTTCTCGAGAAGGACAATGTTGTAGGGAGCTTTTT
CCR5	TRCN0000008199	CCGGGCTTCTTAAATGAGAAGGAATCTCGAGATTCCTTCTCATTTAAGAAGCTTTTT
CCR5	TRCN0000008202	CCGGGCTTCTGCAAATGCTGTTCTACTCGAGTAGAACAGCATTTGCAGAAGCTTTTT
CCR5	TRCN0000008200	CCGGCCAGACATTAAAGATAGTCATCTCGAGATGACTATCTTTAATGTCTGGTTTTT
CCR6	TRCN0000008204	CCGGCGTTTCTTTAATGTGGTTGAACTCGAGTTCAACCACATTAAAGAAACGTTTTT
CCR6	TRCN0000008205	CCGGCCTCATAACATGGTCCTGCTTCTCGAGAAGCAGGACCATGTTATGAGGTTTTT
CCR6	TRCN0000008206	CCGGGCAGACATCCTCTTTGTTCTTCTCGAGAAGAACAAAGAGGATGTCTGCTTTTT
CCR6	TRCN0000008207	CCGGCCTTGGTGCAAGCTCAGAATTCTCGAGAATTCTGAGCTTGCACCAAGGTTTTT
CCR6	TRCN0000008208	CCGGCGACTCCAGTGAAGATTATTTCTCGAGAAATAATCTTCACTGGAGTCGTTTTT
CCR7	TRCN0000008209	CCGGCGAGCTTGTTCTTTGTTCTTTCTCGAGAAAGAACAAAGAACAAGCTCGTTTTT
CCR7	TRCN0000008210	CCGGCCCTATCATGTACTCCATCATCTCGAGATGATGGAGTACATGATAGGGTTTTT
CCR7	TRCN0000008211	CCGGCCCTTTCTTGTACGCCTTCATCTCGAGATGAAGGCGTACAAGAAAGGGTTTTT
CCR7	TRCN0000008212	CCGGCGTGTTGACCTATATCTATTTCTCGAGAAATAGATATAGGTCAACACGTTTTT
CCR7	TRCN0000008213	CCGGGCTCAGTAAGCAACTCAACATCTCGAGATGTTGAGTTGCTTACTGAGCTTTTT
CCR8	TRCN0000008215	CCGGCGACTACTACTACCCTGATATCTCGAGATATCAGGGTAGTAGTAGTCGTTTTT
CCR8	TRCN0000008216	CCGGCCTCCAGCGTAGACTACATTTCTCGAGAAATGTAGTCTACGCTGGAGGTTTTT
CCR8	TRCN0000008217	CCGGGTCCCATTCAACGTGGTTCTTCTCGAGAAGAACCACGTTGAATGGGACTTTTT
CCR8	TRCN0000008218	CCGGCCCTGTGATGCGGAACTTATTCTCGAGAATAAGTTCCGCATCACAGGGTTTTT
CCR8	TRCN0000008214	CCGGCGTGTGAGTAAGTGTAAGAAACTCGAGTTTCTTACACTTACTCACACGTTTTT
CCR9	TRCN0000008219	CCGGCCCACTTTATTCTGAGGAATACTCGAGTATTCCTCAGAATAAAGTGGGTTTTT
CCR9	TRCN0000008220	CCGGCCAGAAATCTTATACAGCCAACTCGAGTTGGCTGTATAAGATTTCTGGTTTTT
CCR9	TRCN0000008221	CCGGCTGATGACTATGGCTCTGAATCTCGAGATTCAGAGCCATAGTCATCAGTTTTT
CCR9	TRCN0000008222	CCGGCAGTCTTGTTATCCTTGTCTACTCGAGTAGACAAGGATAACAAGACTGTTTTT
CCR9	TRCN0000008223	CCGGCGATGAGAGCACCAAACTGAACTCGAGTTCAGTTTGGTGCTCTCATCGTTTTT
CCRL1	TRCN0000008227	CCGGGCACTTATGACTACAGTCAATCTCGAGATTGACTGTAGTCATAAGTGCTTTTT
CCRL1	TRCN0000008228	CCGGGATTTGTAGTACCCTTTCTTACTCGAGTAAGAAAGGGTACTACAAATCTTTTT
CCRL1	TRCN0000008224	CCGGGCTGTAACGAAGAAGAGCTTTCTCGAGAAAGCTCTTCTTCGTTACAGCTTTTT
CCRL1	TRCN0000008225	CCGGCCTCCCTGTATTCCTCACAATCTCGAGATTGTGAGGAATACAGGGAGGTTTTT
CCRL1	TRCN0000008226	CCGGGCCTTATAACATTGTCAAGTTCTCGAGAACTTGACAATGTTATAAGGCTTTTT
CCRL2	TRCN0000008229	CCGGGCAAGAAGAATAAACATGGATCTCGAGATCCATGTTTATTCTTCTTGCTTTTT
CCRL2	TRCN0000008230	CCGGCCAGAAATACAAGTGTGCATTCTCGAGAATGCACACTTGTATTTCTGGTTTTT
CCRL2	TRCN0000008231	CCGGGCGTTTCTTGATGGGACATTTCTCGAGAAATGTCCCATCAAGAAACGCTTTTT
CCRL2	TRCN0000008232	CCGGGCAGAGCAATGTGACAAGTATCTCGAGATACTTGTCACATTGCTCTGCTTTTT
CCRL2	TRCN0000008233	CCGGGCGCCCTACAATATTGCATTTCTCGAGAAATGCAATATTGTAGGGCGCTTTTT
CD81	TRCN0000057608	CCGGCAACACCTTCTATGTAGGCATCTCGAGATGCCTACATAGAAGGTGTTGTTTTTG
CD81	TRCN0000057609	CCGGCCTGCTCTTCGTCTTCAATTTCTCGAGAAATTGAAGACGAAGAGCAGGTTTTTG
CD81	TRCN0000057610	CCGGGATCATGATCTTCGAGATGATCTCGAGATCATCTCGAAGATCATGATCTTTTTG
CD81	TRCN0000057611	CCGGCAACATCATCAGCAACCTCTTCTCGAGAAGAGGTTGCTGATGATGTTGTTTTTG
CD81	TRCN0000057612	CCGGCAAGGATGTGAAGCAGTTCTACTCGAGTAGAACTGCTTCACATCCTTGTTTTTG
CD81	TRCN0000381171	CCGGCACATGTAGGTGGCGTGTATGCTCGAGCATACACGCCACCTACATGTGTTTTTTG
CD81	TRCN0000382433	CCGGACATCCTGACTCCGTCATTTACTCGAGTAAATGACGGAGTCAGGATGTTTTTTTG
CD81	TRCN0000300292	CCGGCAACACCTTCTATGTAGGCATCTCGAGATGCCTACATAGAAGGTGTTGTTTTTG
CD81	TRCN0000300293	CCGGGATCATGATCTTCGAGATGATCTCGAGATCATCTCGAAGATCATGATCTTTTTG
CD81	TRCN0000300291	CCGGCCTGCTCTTCGTCTTCAATTTCTCGAGAAATTGAAGACGAAGAGCAGGTTTTTG
CD97	TRCN0000008234	CCGGCCCTCTTAAGCTAAGACTGATCTCGAGATCAGTCTTAGCTTAAGAGGGTTTTT
CD97	TRCN0000008235	CCGGGCGATCCTTATGGCTCATTATCTCGAGATAATGAGCCATAAGGATCGCTTTTT
CD97	TRCN0000008236	CCGGGCTCTCAAACCTTGAAGATATCTCGAGATATCTTCAAGGTTTGAGAGCTTTTT
CD97	TRCN0000008237	CCGGGCTGACCTATGTGTTTACCATCTCGAGATGGTAAACACATAGGTCAGCTTTTT
CD97	TRCN0000008238	CCGGCCAAACAATACCGTCTGTGAACTCGAGTTCACAGACGGTATTGTTTGGTTTTT
CD97	TRCN0000367682	CCGGCGATCCTTATGGCTCATTATGCTCGAGCATAATGAGCCATAAGGATCGTTTTTG
CD97	TRCN0000369168	CCGGGATACTGCTGGTTGGACTTTGCTCGAGCAAAGTCCAACCAGCAGTATCTTTTTG
CELSR1	TRCN0000008239	CCGGCCAGACACAAAGGTCTTGGTTCTCGAGAACCAAGACCTTTGTGTCTGGTTTTT
CELSR1	TRCN0000008240	CCGGCCTGCCAAAGAAAGCACCATTCTCGAGAATGGTGCTTTCTTTGGCAGGTTTTT
CELSR1	TRCN0000008241	CCGGCCCATGTTTGAGAAGGACGAACTCGAGTTCGTCCTTCTCAAACATGGGTTTTT
CELSR1	TRCN0000008242	CCGGCCTGTGTCAACAGGTGGAATACTCGAGTATTCCACCTGTTGACACAGGTTTTT
CELSR1	TRCN0000285045	CCGGACAACGGCATCCCGCAGAAATCTCGAGATTTCTGCGGGATGCCGTTGTTTTTTG
CELSR1	TRCN0000273659	CCGGAGGAGGTGCAACCTGTATATACTCGAGTATATACAGGTTGCACCTCCTTTTTTG
CELSR1	TRCN0000356765	CCGGACTACAACAAGCCCAATATTGCTCGAGCAATATTGGGCTTGTTGTAGTTTTTTG
CELSR1	TRCN0000378227	CCGGGCCAAAGAAAGCACCATTATTCTCGAGAATAATGGTGCTTTCTTTGGCTTTTTG
CELSR1	TRCN0000011238	CCGGCCAGAAATACTCGCTGAGCATCTCGAGATGCTCAGCGAGTATTTCTGGTTTTT
CELSR2	TRCN0000011240	CCGGCGCTTGGACAAAGGGAACTTTCTCGAGAAAGTTCCCTTTGTCCAAGCGTTTTT
CELSR2	TRCN0000011241	CCGGGCACATAGACATGGCTGACTTCTCGAGAAGTCAGCCATGTCTATGTGCTTTTT
CELSR2	TRCN0000011242	CCGGCCACTATACAGTGAATGTTAACTCGAGTTAACATTCACTGTATAGTGGTTTTT
CELSR2	TRCN0000011243	CCGGGCCACTGAAGACACTGACATACTCGAGTATGTCAGTGTCTTCAGTGGCTTTTT
CELSR2	TRCN0000011239	CCGGCCAAGCATGTATTCCAGACTTCTCGAGAAGTCTGGAATACATGCTTGGTTTTT
CELSR3	TRCN0000011246	CCGGCGCTACTTCAAGCTGGTACTACTCGAGTAGTACCAGCTTGAAGTAGCGTTTTT
CELSR3	TRCN0000011247	CCGGCCTAATATCATGCTCAGCATTCTCGAGAATGCTGAGCATGATATTAGGTTTTT
CELSR3	TRCN0000011248	CCGGCCATTATCATTCTCCTCGTTTCTCGAGAAACGAGGAGAATGATAATGGTTTTT
CELSR3	TRCN0000011245	CCGGGCACTCATTGACCTAGACTATCTCGAGATAGTCTAGGTCAATGAGTGCTTTTT
CHRM1	TRCN0000011252	CCGGCTATACCACGTACCTGCTCATCTCGAGATGAGCAGGTACGTGGTATAGTTTTT
CHRM1	TRCN0000011253	CCGGTGCTACGCACTCTGCAACAAACTCGAGTTTGTTGCAGAGTGCGTAGCATTTTT
CHRM1	TRCN0000011251	CCGGGCTGGTACTCATCTCTTTCAACTCGAGTTGAAAGAGATGAGTACCAGCTTTTT
CHRM1	TRCN0000011250	CCGGCCGACTAAGAAAGGGCGTGATCTCGAGATCACGCCCTTTCTTAGTCGGTTTTT
CHRM1	TRCN0000011249	CCGGGCTTGGCTAGTCACATATCAACTCGAGTTGATATGTGACTAGCCAAGCTTTTT
CHRM2	TRCN0000011254	CCGGCGGCTATTGCAGCCTTCTATTCTCGAGAATAGAAGGCTGCAATAGCCGTTTTT
CHRM2	TRCN0000011255	CCGGGCTGACCTTATCATAGGTGTTCTCGAGAACACCTATGATAAGGTCAGCTTTTT
CHRM2	TRCN0000011257	CCGGCAGGTCAGAATGGAGATGAAACTCGAGTTTCATCTCCATTCTGACCTGTTTTT
CHRM3	TRCN0000011262	CCGGAGACCAGAAGTCAGATCACTACTCGAGTAGTGATCTGACTTCTGGTCTTTTTT
CHRM3	TRCN0000011259	CCGGCCTGGTAATTGTGTCATTTAACTCGAGTTAAATGACACAATTACCAGGTTTTT
CHRM3	TRCN0000011260	CCGGCCTGTCACCATTATGACTATTCTCGAGAATAGTCATAATGGTGACAGGTTTTT
CHRM3	TRCN0000011263	CCGGGCAAAGCATGAAACGCTCCAACTCGAGTTGGAGCGTTTCATGCTTTGCTTTTT
CHRM4	TRCN0000011264	CCGGGCCATCTTGTTCTGGCAGTTTCTCGAGAAACTGCCAGAACAAGATGGCTTTTT
CHRM4	TRCN0000011265	CCGGGCGTGTGCTGATCTCATCATACTCGAGTATGATGAGATCAGCACACGCTTTTT
CHRM4	TRCN0000011266	CCGGGCGCAAAGTGACACGAACGATCTCGAGATCGTTCGTGTCACTTTGCGCTTTTT
CHRM4	TRCN0000011267	CCGGGTCACGTCATCATCCCACAATCTCGAGATTGTGGGATGATGACGTGACTTTTT
CHRM4	TRCN0000011268	CCGGCGTGTACATCATCAAGGGCTACTCGAGTAGCCCTTGATGATGTACACGTTTTT
CHRM5	TRCN0000011269	CCGGCCCTTTCATATCCAATGTCAACTCGAGTTGACATTGGATATGAAAGGGTTTTT
CHRM5	TRCN0000011270	CCGGCCATCAAATGACCAAACGAAACTCGAGTTTCGTTTGGTCATTTGATGGTTTTT
CHRM5	TRCN0000011271	CCGGCCCAGTAAATCACCAGCCTTTCTCGAGAAAGGCTGGTGATTTACTGGGTTTTT
CHRM5	TRCN0000011272	CCGGCCAGCTCAAGACAGTTAACAACTCGAGTTGTTAACTGTCTTGAGCTGGTTTTT
CHRM5	TRCN0000011273	CCGGCCCAGCCATCAAATGACCAAACTCGAGTTTGGTCATTTGATGGCTGGGTTTTT
CMKLR1	TRCN0000011276	CCGGGCTTTACCAAGATGTCATCAACTCGAGTTGATGACATCTTGGTAAAGCTTTTT
CMKLR1	TRCN0000011277	CCGGCCTGGCTTACATGGCCTGCATCTCGAGATGCAGGCCATGTAAGCCAGGTTTTT
CMKLR1	TRCN0000011274	CCGGCCTCTTTAGCATCCACCAATTCTCGAGAATTGGTGGATGCTAAAGAGGTTTTT
CMKLR1	TRCN0000011278	CCGGCTTCAAGATTATTGTGACCATCTCGAGATGGTCACAATAATCTTGAAGTTTTT
CMKLR1	TRCN0000011275	CCGGCCCTGATTATTTAGACTCCATCTCGAGATGGAGTCTAAATAATCAGGGTTTTT
CNIH4	TRCN0000127498	CCGGCCTCTCGGTCTACTTCATAATCTCGAGATTATGAAGTAGACCGAGAGGTTTTTTG
CNIH4	TRCN0000129451	CCGGGAGTGGTAACATGGGAGTGTTCTCGAGAACACTCCCATGTTACCACTCTTTTTTG
CNIH4	TRCN0000183590	CCGGGATCCAACAGAAATACACAATCTCGAGATTGTGTATTTCTGTTGGATCTTTTTTG
CNIH4	TRCN0000149322	CCGGGTCACACATGAAAGAAGCCATCTCGAGATGGCTTCTTTCATGTGTGACTTTTTTG
CNIH4	TRCN0000184650	CCGGGAGGAGCCAGAGACTTCTTAACTCGAGTTAAGAAGTCTCTGGCTCCTCTTTTTTG
CNR1	TRCN0000011279	CCGGGCCTCCCTGGCAGCACAGGAACTCGAGTTCCTGTGCTGCCAGGGAGGCTTTTT
CNR1	TRCN0000011280	CCGGCGCAACGTGTTTCTGTTCAAACTCGAGTTTGAACAGAAACACGTTGCGTTTTT
CNR1	TRCN0000011281	CCGGCCAGGTGAACATTACAGAATTCTCGAGAATTCTGTAATGTTCACCTGGTTTTT
CNR1	TRCN0000011282	CCGGGCAATCTGTTTGCTCAGACATCTCGAGATGTCTGAGCAAACAGATTGCTTTTT
CNR1	TRCN0000011283	CCGGCCTGCACAAACACGCAAACAACTCGAGTTGTTTGCGTGTTTGTGCAGGTTTTT
CNR2	TRCN0000011288	CCGGTCCGGAATCATCTACACCTATCTCGAGATAGGTGTAGATGATTCCGGATTTTT
CNR2	TRCN0000011286	CCGGCCTCATCAACTCCATGGTCAACTCGAGTTGACCATGGAGTTGATGAGGTTTTT
CNR2	TRCN0000011284	CCGGCCAGGTCTTCTCTCTGCCTAACTCGAGTTAGGCAGAGAGAAGACCTGGTTTTT
CNR2	TRCN0000011285	CCGGCTTGGATTCCAACCCTATGAACTCGAGTTCATAGGGTTGGAATCCAAGTTTTT
CNR2	TRCN0000011287	CCGGTGCAGCTTTGTGAATTTCCATCTCGAGATGGAAATTCACAAAGCTGCATTTTT
CREB1	TRCN0000007308	CCGGGCTCGATAAATCTAACAGTTACTCGAGTAACTGTTAGATTTATCGAGCTTTTT
CREB1	TRCN0000007309	CCGGGCAAACATTAACCATGACCAACTCGAGTTGGTCATGGTTAATGTTTGCTTTTT
CREB1	TRCN0000007310	CCGGCGTCTAATGAAGAACAGGGAACTCGAGTTCCCTGTTCTTCATTAGACGTTTTT
CREB1	TRCN0000226467	CCGGACGGTGCCAACTCCAATTTACCTCGAGGTAAATTGGAGTTGGCACCGTTTTTTG
CREB1	TRCN0000226469	CCGGACCAATCCCTTGAGTTATATACTCGAGTATATAACTCAAGGGATTGGTTTTTTG
CREB1	TRCN0000226468	CCGGACAGCACCCACTAGCACTATTCTCGAGAATAGTGCTAGTGGGTGCTGTTTTTTG
CREB1	TRCN0000226466	CCGGACATTAGCCCAGGTATCTATGCTCGAGCATAGATACCTGGGCTAATGTTTTTTG
CREB1	TRCN0000011085	CCGGCAGTGGATAGTGTAACTGATTCTCGAGAATCAGTTACACTATCCACTGTTTTT
CRHR1	TRCN0000011294	CCGGGAGACAGAAGTCAGGTGTCATCTCGAGATGACACCTGACTTCTGTCTCTTTTT
CRHR1	TRCN0000011295	CCGGCCGCTACAATACCACAAACAACTCGAGTTGTTTGTGGTATTGTAGCGGTTTTT
CRHR1	TRCN0000011296	CCGGCGACAATGAGAAGTGCTGGTTCTCGAGAACCAGCACTTCTCATTGTCGTTTTT
CRHR1	TRCN0000011297	CCGGGCTGCGCAAATGGATGTTCATCTCGAGATGAACATCCATTTGCGCAGCTTTTT
CRHR2	TRCN0000011300	CCGGCCTGTCACAGATCATGTTCATCTCGAGATGAACATGATCTGTGACAGGTTTTT
CRHR2	TRCN0000011301	CCGGCCTGCGAAATGTCATGTGGTTCTCGAGAACCACATGACATTTCGCAGGTTTTT
CRHR2	TRCN0000011302	CCGGGCTCCTGATCAATTTCGTATTCTCGAGAATACGAAATTGATCAGGAGCTTTTT
CRHR2	TRCN0000011303	CCGGGTGGGCCTCAAAGATCAACTACTCGAGTAGTTGATCTTTGAGGCCCACTTTTT
CRHR2	TRCN0000011299	CCGGCCAACACACACAGCTATTTATCTCGAGATAAATAGCTGTGTGTGTTGGTTTTT
CRY1	TRCN0000011304	CCGGCCTCTGTTAACACAGACAGTACTCGAGTACTGTCTGTGTTAACAGAGGTTTTT
CRY1	TRCN0000011305	CCGGGCAACAAATAATCCACGCTTTCTCGAGAAAGCGTGGATTATTTGTTGCTTTTT
CRY1	TRCN0000011306	CCGGCCGTTTGAATATCGAAAGGATCTCGAGATCCTTTCGATATTCAAACGGTTTTT
CRY1	TRCN0000011307	CCGGGCAACTGTTATGGCGTGAATTCTCGAGAATTCACGCCATAACAGTTGCTTTTT
CRY1	TRCN0000011308	CCGGGACAAGATCATAGAACTCAATCTCGAGATTGAGTTCTATGATCTTGTCTTTTT
CRY1	TRCN0000357360	CCGGGCTTCATGCCAACCTCTATACCTCGAGGTATAGAGGTTGGCATGAAGCTTTTTG
CRY1	TRCN0000141008	CCGGGAGGCTATGGGAGATACCTTCCTCGAGGAAGGTATCTCCCATAGCCTCTTTTTG
CRY1	TRCN0000151601	CCGGCCAGAGACAGAGCACTAATTACTCGAGTAATTAGTGCTCTGTCTCTGGTTTTTG
CRY1	TRCN0000151505	CCGGTCTTCATTTAAGCCGTATATTCTCGAGAATATACGGCTTAAATGAAGATTTTTG
CRY1	TRCN0000154341	CCGGCACATACTGCTACTCTTCACTCTCGAGAGTGAAGAGTAGCAGTATGTGTTTTTTG
CX3CR1	TRCN0000011312	CCGGCGGTTGCATTTAGCCATTGTTCTCGAGAACAATGGCTAAATGCAACCGTTTTT
CX3CR1	TRCN0000011313	CCGGGTCCATATTCTACTCCGTCATCTCGAGATGACGGAGTAGAATATGGACTTTTT
CX3CR1	TRCN0000011310	CCGGGCCTTGTCTGATCTGCTGTTTCTCGAGAAACAGCAGATCAGACAAGGCTTTTT
CX3CR1	TRCN0000011311	CCGGGCTCCGCAATGTGGAAACAAACTCGAGTTTGTTTCCACATTGCGGAGCTTTTT
CX3CR1	TRCN0000011309	CCGGGCTGTGTATCTGATAGCTCTTCTCGAGAAGAGCTATCAGATACACAGCTTTTT
CXCR1	TRCN0000009131	CCGGCGTCACATCTTTAACCCACTACTCGAGTAGTGGGTTAAAGATGTGACGTTTTT
CXCR1	TRCN0000009132	CCGGGCCACTGAGATTCTGGGATTTCTCGAGAAATCCCAGAATCTCAGTGGCTTTTT
CXCR1	TRCN0000009133	CCGGCCTGGGAAATGACACAGCAAACTCGAGTTTGCTGTGTCATTTCCCAGGTTTTT
CXCR1	TRCN0000009134	CCGGGAGACACTCAACAAGTATGTTCTCGAGAACATACTTGTTGAGTGTCTCTTTTT
CXCR1	TRCN0000009135	CCGGGTCTGTCAATGTCTCTTCCAACTCGAGTTGGAAGAGACATTGACAGACTTTTT
CXCR2	TRCN0000009137	CCGGCCCTGGAAATCAACAAGTATTCTCGAGAATACTTGTTGATTTCCAGGGTTTTT
CXCR2	TRCN0000009138	CCGGCCGTCTACTCATCCAATGTTACTCGAGTAACATTGGATGAGTAGACGGTTTTT
CXCR2	TRCN0000009139	CCGGGCACACTTCCACTACTCTCTACTCGAGTAGAGAGTAGTGGAAGTGTGCTTTTT
CXCR2	TRCN0000009140	CCGGCGCTACTTGGTCAAATTCATACTCGAGTATGAATTTGACCAAGTAGCGTTTTT
CXCR2	TRCN0000009136	CCGGGCCACTAAATTGACACTTAAACTCGAGTTTAAGTGTCAATTTAGTGGCTTTTT
CXCR3	TRCN0000011314	CCGGGCCCTTCTCATTTGGAAACTACTCGAGTAGTTTCCAAATGAGAAGGGCTTTTT
CXCR3	TRCN0000011315	CCGGCGCTACCTGAACATAGTTCATCTCGAGATGAACTATGTTCAGGTAGCGTTTTT
CXCR3	TRCN0000011316	CCGGCCTCTTCAACATCAACTTCTACTCGAGTAGAAGTTGATGTTGAAGAGGTTTTT
CXCR3	TRCN0000011317	CCGGCCGCTGCTCTATGCCTTTGTACTCGAGTACAAAGGCATAGAGCAGCGGTTTTT
CXCR3	TRCN0000011318	CCGGTCTTCCTATGACTATGGAGAACTCGAGTTCTCCATAGTCATAGGAAGATTTTT
CXCR4	TRCN0000004052	CCGGGCTGCCTTACTACATTGGGATCTCGAGATCCCAATGTAGTAAGGCAGCTTTTT
CXCR4	TRCN0000004053	CCGGCATCATCTTCTTAACTGGCATCTCGAGATGCCAGTTAAGAAGATGATGTTTTT
CXCR4	TRCN0000004054	CCGGCTTTGTCATCACGCTTCCCTTCTCGAGAAGGGAAGCGTGATGACAAAGTTTTT
CXCR4	TRCN0000004055	CCGGGAGAAGCATGACGGACAAGTACTCGAGTACTTGTCCGTCATGCTTCTCTTTTT
CXCR4	TRCN0000004056	CCGGGAATCACGTAAAGCTAGAAATCTCGAGATTTCTAGCTTTACGTGATTCTTTTT
CXCR4	TRCN0000256865	CCGGCCTGTTCTTAAGACGTGATTTCTCGAGAAATCACGTCTTAAGAACAGGTTTTTG
CXCR4	TRCN0000256864	CCGGAGATAACTACACCGAGGAAATCTCGAGATTTCCTCGGTGTAGTTATCTTTTTTG
CXCR4	TRCN0000256866	CCGGTCCTGTCCTGCTATTGCATTACTCGAGTAATGCAATAGCAGGACAGGATTTTTG
CXCR5	TRCN0000008140	CCGGCTGGACAGATTGGACAACTATCTCGAGATAGTTGTCCAATCTGTCCAGTTTTT
CXCR5	TRCN0000008141	CCGGCTGGTCTTCATCTTGCCCTTTCTCGAGAAAGGGCAAGATGAAGACCAGTTTTT
CXCR5	TRCN0000008138	CCGGCCAGAGATTCTCTTCGCCAAACTCGAGTTTGGCGAAGAGAATCTCTGGTTTTT
CXCR5	TRCN0000008139	CCGGCCTGGTGACAAGCATCTTCTTCTCGAGAAGAAGATGCTTGTCACCAGGTTTTT
CXCR5	TRCN0000008137	CCGGCCTCCCATCCTAATCATCCAACTCGAGTTGGATGATTAGGATGGGAGGTTTTT
CXCR6	TRCN0000011322	CCGGCTGAGGACAATTCCAAGACTTCTCGAGAAGTCTTGGAATTGTCCTCAGTTTTT
CXCR6	TRCN0000011319	CCGGGCGCATTCTCATGGAGAAGTTCTCGAGAACTTCTCCATGAGAATGCGCTTTTT
CXCR6	TRCN0000011323	CCGGCATATCCATCTTCTACCATAACTCGAGTTATGGTAGAAGATGGATATGTTTTT
CXCR6	TRCN0000011320	CCGGGCTTGCTCATCTGGGTGATATCTCGAGATATCACCCAGATGAGCAAGCTTTTT
CXCR6	TRCN0000011321	CCGGCTCACCATGATTGTCTGCTATCTCGAGATAGCAGACAATCATGGTGAGTTTTT
CXCR7	TRCN0000014508	CCGGCCCTGCATCCATTCTCTCTTTCTCGAGAAAGAGAGAATGGATGCAGGGTTTTT
CXCR7	TRCN0000014509	CCGGCCGGAAGATCATCTTCTCCTACTCGAGTAGGAGAAGATGATCTTCCGGTTTTT
CXCR7	TRCN0000014510	CCGGGCCAGGGAACTTCTCGGACATCTCGAGATGTCCGAGAAGTTCCCTGGCTTTTT
CXCR7	TRCN0000014511	CCGGCTTCTCCATTATCGCTGTCTTCTCGAGAAGACAGCGATAATGGAGAAGTTTTT
CXCR7	TRCN0000014512	CCGGCGCTCTCCTTCATTTACATTTCTCGAGAAATGTAAATGAAGGAGAGCGTTTTT
CYSLTR1	TRCN0000011324	CCGGCCTGTGATTCTGTCCTTAGAACTCGAGTTCTAAGGACAGAATCACAGGTTTTT
CYSLTR1	TRCN0000011325	CCGGGCGTGACTTATGTACCCAGAACTCGAGTTCTGGGTACATAAGTCACGCTTTTT
CYSLTR1	TRCN0000011326	CCGGCCATGACACTATTGATGACTTCTCGAGAAGTCATCAATAGTGTCATGGTTTTT
CYSLTR1	TRCN0000011327	CCGGCCTCTCCGTGTGGTCTATTATCTCGAGATAATAGACCACACGGAGAGGTTTTT
CYSLTR1	TRCN0000011328	CCGGGCTTTGTATGTCAACCTCTATCTCGAGATAGAGGTTGACATACAAAGCTTTTT
CYSLTR2	TRCN0000011329	CCGGCCCAACAAATGTTGATTCTTACTCGAGTAAGAATCAACATTTGTTGGGTTTTT
CYSLTR2	TRCN0000011330	CCGGGCTTCAATCCTCTGCTCTATTCTCGAGAATAGAGCAGAGGATTGAAGCTTTTT
CYSLTR2	TRCN0000011331	CCGGCGTATCAGAAATGGAACCAAACTCGAGTTTGGTTCCATTTCTGATACGTTTTT
CYSLTR2	TRCN0000011332	CCGGCCTGCAGGATTATGTCTTATTCTCGAGAATAAGACATAATCCTGCAGGTTTTT
CYSLTR2	TRCN0000011333	CCGGCCTTATCATGGCTTCCTCAATCTCGAGATTGAGGAAGCCATGATAAGGTTTTT
DARC	TRCN0000008308	CCGGCCTGGGCTACTGTGTCTGGTACTCGAGTACCAGACACAGTAGCCCAGGTTTTT
DARC	TRCN0000008309	CCGGCCTCACCAGTGTCCTGGGTATCTCGAGATACCCAGGACACTGGTGAGGTTTTT
DARC	TRCN0000008306	CCGGCTTCCTATGGTGTGAATGATTCTCGAGAATCATTCACACCATAGGAAGTTTTT
DARC	TRCN0000008307	CCGGGTAGCCTGTCTTGCCATCTTTCTCGAGAAAGATGGCAAGACAGGCTACTTTTT
DARC	TRCN0000008305	CCGGGCTGAAGAAGGCATTGGGTATCTCGAGATACCCAATGCCTTCTTCAGCTTTTT
DRD1	TRCN0000011334	CCGGGCTGCTTTCCAACACACAATTCTCGAGAATTGTGTGTTGGAAAGCAGCTTTTT
DRD1	TRCN0000011335	CCGGCCCATCATTTATGCCTTTAATCTCGAGATTAAAGGCATAAATGATGGGTTTTT
DRD1	TRCN0000011337	CCGGGCCATCTCATCCTCTGTAATACTCGAGTATTACAGAGGATGAGATGGCTTTTT
DRD1	TRCN0000011338	CCGGCCTATCGGTCATATTGGACTACTCGAGTAGTCCAATATGACCGATAGGTTTTT
DRD2	TRCN0000011340	CCGGGCCCTTCTTCATCACACACATCTCGAGATGTGTGTGATGAAGAAGGGCTTTTT
DRD2	TRCN0000011341	CCGGGCACCGTTATCATGAAGTCTACTCGAGTAGACTTCATGATAACGGTGCTTTTT
DRD2	TRCN0000011342	CCGGGCTGGTCTACATCAAGATCTACTCGAGTAGATCTTGATGTAGACCAGCTTTTT
DRD2	TRCN0000011343	CCGGCACCACCTTCAACATTGAGTTCTCGAGAACTCAATGTTGAAGGTGGTGTTTTT
DRD2	TRCN0000011339	CCGGGTATCCCTTCTCACAGCACATCTCGAGATGTGCTGTGAGAAGGGATACTTTTT
DRD3	TRCN0000011344	CCGGCCCTTCTTCTTGACCCATGTTCTCGAGAACATGGGTCAAGAAGAAGGGTTTTT
DRD3	TRCN0000011346	CCGGCCTTGTCTATGCCAGAATCTACTCGAGTAGATTCTGGCATAGACAAGGTTTTT
DRD3	TRCN0000011347	CCGGCCTCTTCTGTTTGGCTTTAATCTCGAGATTAAAGCCAAACAGAAGAGGTTTTT
DRD3	TRCN0000011348	CCGGGCAATGGCAGATTATCGACATCTCGAGATGTCGATAATCTGCCATTGCTTTTT
DRD3	TRCN0000011345	CCGGGTCTGGAATTTCAGCCGCATTCTCGAGAATGCGGCTGAAATTCCAGACTTTTT
DRD4	TRCN0000014453	CCGGGCCCGTACTGTGCGGCCTCAACTCGAGTTGAGGCCGCACAGTACGGGCTTTTT
DRD4	TRCN0000014454	CCGGCACTGTCTTCAACGCCGAGTTCTCGAGAACTCGGCGTTGAAGACAGTGTTTTT
DRD4	TRCN0000014455	CCGGGCTGCTCTACTGGGCCACGTTCTCGAGAACGTGGCCCAGTAGAGCAGCTTTTT
DRD4	TRCN0000014456	CCGGGCCCTTCTTCGTGGTGCACATCTCGAGATGTGCACCACGAAGAAGGGCTTTTT
DRD4	TRCN0000014457	CCGGCTTCGTCTACTCCGAGGTCCACTCGAGTGGACCTCGGAGTAGACGAAGTTTTT
DRD5	TRCN0000011353	CCGGCGCCAACATGACCAACGTCTTCTCGAGAAGACGTTGGTCATGTTGGCGTTTTT
DRD5	TRCN0000011350	CCGGGCCGACTTTCAGAAGGTGTTTCTCGAGAAACACCTTCTGAAAGTCGGCTTTTT
DRD5	TRCN0000011351	CCGGGCCCGACGTGAATGCAGAGAACTCGAGTTCTCTGCATTCACGTCGGGCTTTTT
DRD5	TRCN0000011352	CCGGCGATCGCATGTTCCAGATCTACTCGAGTAGATCTGGAACATGCGATCGTTTTT
DRD5	TRCN0000011349	CCGGCGCACACACACGCAAATACATCTCGAGATGTATTTGCGTGTGTGTGCGTTTTT
EDNRA	TRCN0000011394	CCGGCCAGACAGATTGCTGATAATACTCGAGTATTATCAGCAATCTGTCTGGTTTTT
EDNRA	TRCN0000011395	CCGGCCGATGTGAATTACTTAGTTTCTCGAGAAACTAAGTAATTCACATCGGTTTTT
EDNRA	TRCN0000011396	CCGGCCACTCATCAACCCACTAATTCTCGAGAATTAGTGGGTTGATGAGTGGTTTTT
EDNRA	TRCN0000011397	CCGGGCTCAGGATCATTTACCAGAACTCGAGTTCTGGTAAATGATCCTGAGCTTTTT
EDNRA	TRCN0000011398	CCGGCGGTATTAACTTGGCAACCATCTCGAGATGGTTGCCAAGTTAATACCGTTTTT
EDNRA	TRCN0000357017	CCGGGGTGGCTCTTCGGGTTCTATTCTCGAGAATAGAACCCGAAGAGCCACCTTTTTG
EDNRA	TRCN0000357545	CCGGCAACCTCTTTCTCGCCCTCATCTCGAGATGAGGGCGAGAAAGAGGTTGTTTTTG
EDNRA	TRCN0000121130	CCGGCATGGATTACATCGGTATTAACTCGAGTTAATACCGATGTAATCCATGTTTTTG
EDNRA	TRCN0000141294	CCGGCCTAATCCACATACTGCTACTCTCGAGAGTAGCAGTATGTGGATTAGGTTTTTTG
EDNRB	TRCN0000011400	CCGGCAAAGGAAGTTATCTGCGAATCTCGAGATTCGCAGATAACTTCCTTTGTTTTT
EDNRB	TRCN0000011401	CCGGGCAGTCGTGCTTAAAGTTCAACTCGAGTTGAACTTTAAGCACGACTGCTTTTT
EDNRB	TRCN0000011403	CCGGCTGTTGGTATTGGACTATATTCTCGAGAATATAGTCCAATACCAACAGTTTTT
EDNRB	TRCN0000011399	CCGGCCTCACAAAGAGAAATAGAATCTCGAGATTCTATTTCTCTTTGTGAGGTTTTT
EDNRB	TRCN0000011402	CCGGCCATCGAGATCAAGGAGACTTCTCGAGAAGTCTCCTTGATCTCGATGGTTTTT
ELTD1	TRCN0000008256	CCGGGCACTAGGATACAGATATTATCTCGAGATAATATCTGTATCCTAGTGCTTTTT
ELTD1	TRCN0000008257	CCGGCCCTTTCTAACTCAACTCTTACTCGAGTAAGAGTTGAGTTAGAAAGGGTTTTT
ELTD1	TRCN0000008254	CCGGGCCATTTAGATAATGTCTGTACTCGAGTACAGACATTATCTAAATGGCTTTTT
ELTD1	TRCN0000008255	CCGGCGCTGTAATCACCTGACACATCTCGAGATGTGTCAGGTGATTACAGCGTTTTT
ELTD1	TRCN0000008253	CCGGCCCACATTATATGAACTTGAACTCGAGTTCAAGTTCATATAATGTGGGTTTTT
EMR1	TRCN0000011409	CCGGCTGATGAGAAATCAGGCGTTTCTCGAGAAACGCCTGATTTCTCATCAGTTTTT
EMR1	TRCN0000011410	CCGGCCGTAGTTTCTCTGAAGAATACTCGAGTATTCTTCAGAGAAACTACGGTTTTT
EMR1	TRCN0000011411	CCGGGCACCAATACAGTGGACAGTTCTCGAGAACTGTCCACTGTATTGGTGCTTTTT
EMR1	TRCN0000011412	CCGGCCTAATTCTATCTGCACCAATCTCGAGATTGGTGCAGATAGAATTAGGTTTTT
EMR1	TRCN0000011413	CCGGGCTGTTTAGATGGTTTCTCTTCTCGAGAAGAGAAACCATCTAAACAGCTTTTT
EMR2	TRCN0000011416	CCGGCGCCATCTTCTCTGTGAATTTCTCGAGAAATTCACAGAGAAGATGGCGTTTTT
EMR2	TRCN0000011417	CCGGCCTGAGCAAGAACCTTTCCAACTCGAGTTGGAAAGGTTCTTGCTCAGGTTTTT
EMR2	TRCN0000011418	CCGGGCTGACTGTCATCACCTACATCTCGAGATGTAGGTGATGACAGTCAGCTTTTT
EMR2	TRCN0000011414	CCGGCGGGTTTGATTATTTAGTCATCTCGAGATGACTAAATAATCAAACCCGTTTTT
EMR2	TRCN0000011415	CCGGCGTGTCAAGATGTGGACGAATCTCGAGATTCGTCCACATCTTGACACGTTTTT
EMR3	TRCN0000008244	CCGGCCAGGGATTCATGTGGAGTTTCTCGAGAAACTCCACATGAATCCCTGGTTTTT
EMR3	TRCN0000008245	CCGGCCAAATGAACTCAATGGACATCTCGAGATGTCCATTGAGTTCATTTGGTTTTT
EMR3	TRCN0000008246	CCGGCGTGAACAAGAGTCACACCATCTCGAGATGGTGTGACTCTTGTTCACGTTTTT
EMR3	TRCN0000008247	CCGGCTGGGCAGAAACTATTCACATCTCGAGATGTGAATAGTTTCTGCCCAGTTTTT
EMR3	TRCN0000008243	CCGGCATGGATCTCTTTGGCATTATCTCGAGATAATGCCAAAGAGATCCATGTTTTT
EMR4P	TRCN0000056168	CCGGCCCAGAATTATGGAACATTTACTCGAGTAAATGTTCCATAATTCTGGGTTTTTG
EMR4P	TRCN0000056169	CCGGCCGGATTGTTACGAGAACAATCTCGAGATTGTTCTCGTAACAATCCGGTTTTTG
EMR4P	TRCN0000056170	CCGGGCTGGCAAAGTGCAAGTATAACTCGAGTTATACTTGCACTTTGCCAGCTTTTTG
EMR4P	TRCN0000056171	CCGGGCAACGGTTCTTACACCAAATCTCGAGATTTGGTGTAAGAACCGTTGCTTTTTG
EMR4P	TRCN0000056172	CCGGCGACACAGTCAAACGTGGATACTCGAGTATCCACGTTTGACTGTGTCGTTTTTG
F2R	TRCN0000003687	CCGGCCCACAAACGTCCTCCTGATTCTCGAGAATCAGGAGGACGTTTGTGGGTTTTT
F2R	TRCN0000003688	CCGGGACGGCAAGGTTTAAGTTATTCTCGAGAATAACTTAAACCTTGCCGTCTTTTT
F2R	TRCN0000003689	CCGGCCCGGTCATTTCTTCTCAGGACTCGAGTCCTGAGAAGAAATGACCGGGTTTTT
F2R	TRCN0000003690	CCGGGCATTACTCATTCCTTTCTCACTCGAGTGAGAAAGGAATGAGTAATGCTTTTT
F2R	TRCN0000003691	CCGGCCTACTACTTCTCAGCCTTCTCTCGAGAGAAGGCTGAGAAGTAGTAGGTTTTT
F2RL1	TRCN0000006768	CCGGCGAAACCTCATCTCTACTAAACTCGAGTTTAGTAGAGATGAGGTTTCGTTTTT
F2RL1	TRCN0000006769	CCGGGCTCTTTGTAATGTGCTTATTCTCGAGAATAAGCACATTACAAAGAGCTTTTT
F2RL1	TRCN0000006770	CCGGCCACTGTTAAGACCTCCTATTCTCGAGAATAGGAGGTCTTAACAGTGGTTTTT
F2RL1	TRCN0000006771	CCGGCCTCTAAAGGAAGAAGCCTTACTCGAGTAAGGCTTCTTCCTTTAGAGGTTTTT
F2RL1	TRCN0000006772	CCGGGCTGTGATTTACATGGCCAATCTCGAGATTGGCCATGTAAATCACAGCTTTTT
F2RL2	TRCN0000006773	CCGGCCCATTAACTTCGTACTGAAACTCGAGTTTCAGTACGAAGTTAATGGGTTTTT
F2RL2	TRCN0000006774	CCGGCCCTTTAAGATAGCTTATCATCTCGAGATGATAAGCTATCTTAAAGGGTTTTT
F2RL2	TRCN0000006775	CCGGGCCTGGGTAGTCTTAATAGTTCTCGAGAACTATTAAGACTACCCAGGCTTTTT
F2RL2	TRCN0000006776	CCGGGCTTCACATCTCCATGTGAAACTCGAGTTTCACATGGAGATGTGAAGCTTTTT
F2RL2	TRCN0000006777	CCGGCGGACACTTAATGCATACGATCTCGAGATCGTATGCATTAAGTGTCCGTTTTT
F2RL3	TRCN0000008258	CCGGCCCAGGAATCTGAAACAGGATCTCGAGATCCTGTTTCAGATTCCTGGGTTTTT
F2RL3	TRCN0000008259	CCGGGCACTCTATGGTCACATGTATCTCGAGATACATGTGACCATAGAGTGCTTTTT
F2RL3	TRCN0000008260	CCGGCCTTCATCTACTACTACGTGTCTCGAGACACGTAGTAGTAGATGAAGGTTTTT
F2RL3	TRCN0000011419	CCGGCCCAGGCCAAGTCTGTGCCAACTCGAGTTGGCACAGACTTGGCCTGGGTTTTT
F2RL3	TRCN0000011420	CCGGCCTGGCGCTGTTGGGCTGTTTCTCGAGAAACAGCCCAACAGCGCCAGGTTTTT
FFAR1	TRCN0000004725	CCGGCAGCAACACCTCCCTGGGCATCTCGAGATGCCCAGGGAGGTGTTGCTGTTTTT
FFAR1	TRCN0000004726	CCGGCCTGGTCTACGCCCTGAACCTCTCGAGAGGTTCAGGGCGTAGACCAGGTTTTT
FFAR1	TRCN0000004727	CCGGCGCCTCCAACGTGGCCAGCTTCTCGAGAAGCTGGCCACGTTGGAGGCGTTTTT
FFAR1	TRCN0000004728	CCGGGCCCACTTCTTCCCACTCTATCTCGAGATAGAGTGGGAAGAAGTGGGCTTTTT
FFAR1	TRCN0000004724	CCGGGCTCTGCGTAGGACCCTACAACTCGAGTTGTAGGGTCCTACGCAGAGCTTTTT
FFAR2	TRCN0000011575	CCGGCGTGGTGTTCAGTTCACTCAACTCGAGTTGAGTGAACTGAACACCACGTTTTT
FFAR2	TRCN0000011576	CCGGGCTACGAGAACTTCACCGATACTCGAGTATCGGTGAAGTTCTCGTAGCTTTTT
FFAR2	TRCN0000011577	CCGGGCTCAATTTCCTGGTGTGCTTCTCGAGAAGCACACCAGGAAATTGAGCTTTTT
FFAR2	TRCN0000011578	CCGGGATCCTCATGGCTTACATCATCTCGAGATGATGTAAGCCATGAGGATCTTTTT
FFAR2	TRCN0000011579	CCGGAGGTCAGAAGTGGCAATGAAACTCGAGTTTCATTGCCACTTCTGACCTTTTTT
FFAR3	TRCN0000014473	CCGGGTAGACATCTAGCCTCCCTAACTCGAGTTAGGGAGGCTAGATGTCTACTTTTT
FFAR3	TRCN0000014474	CCGGGCGTGGTCTACGTCATAGAATCTCGAGATTCTATGACGTAGACCACGCTTTTT
FFAR3	TRCN0000014475	CCGGCGGCAATCACTGGTTCGTCTTCTCGAGAAGACGAACCAGTGATTGCCGTTTTT
FFAR3	TRCN0000014476	CCGGGCTGAAAGAAAGACCAGTGAACTCGAGTTCACTGGTCTTTCTTTCAGCTTTTT
FFAR3	TRCN0000014477	CCGGGTGGGCTATATCTGCGGTGAACTCGAGTTCACCGCAGATATAGCCCACTTTTT
FPR1	TRCN0000008295	CCGGGCTCCTCACATTGCCAGTTATCTCGAGATAACTGGCAATGTGAGGAGCTTTTT
FPR1	TRCN0000008291	CCGGTCCAGCTTCGTCTCACCTTGACTCGAGTCAAGGTGAGACGAAGCTGGATTTTT
FPR1	TRCN0000008292	CCGGGCTGTCAGTTATGGGCTTATTCTCGAGAATAAGCCCATAACTGACAGCTTTTT
FPR1	TRCN0000008293	CCGGCGTCTTTACCATAGTGGACATCTCGAGATGTCCACTATGGTAAAGACGTTTTT
FPR1	TRCN0000008294	CCGGCCGTGAGTTATTGCAAGGCATCTCGAGATGCCTTGCAATAACTCACGGTTTTT
FPR2	TRCN0000008297	CCGGGCCACATTACCATTCCTCATTCTCGAGAATGAGGAATGGTAATGTGGCTTTTT
FPR2	TRCN0000008298	CCGGGATGTTGTTCTATGGCAAGTACTCGAGTACTTGCCATAGAACAACATCTTTTT
FPR2	TRCN0000008296	CCGGCCTTGAGTCATATTGAGGCATCTCGAGATGCCTCAATATGACTCAAGGTTTTT
FPR2	TRCN0000008299	CCGGGACTACAGTAACTATTCCAAACTCGAGTTTGGAATAGTTACTGTAGTCTTTTT
FPR2	TRCN0000008300	CCGGAGAGACTGAGTTACAGGCAATCTCGAGATTGCCTGTAACTCAGTCTCTTTTTT
FPR3	TRCN0000008301	CCGGCCCAGTCCTAACTTCATTTAACTCGAGTTAAATGAAGTTAGGACTGGGTTTTT
FPR3	TRCN0000008302	CCGGCGTTCTGTGGATCTTCTCATTCTCGAGAATGAGAAGATCCACAGAACGTTTTT
FPR3	TRCN0000008303	CCGGCCTTATGAACTAATTGGCATTCTCGAGAATGCCAATTAGTTCATAAGGTTTTT
FPR3	TRCN0000008304	CCGGCCTCCACTTCATTATTGGCTTCTCGAGAAGCCAATAATGAAGTGGAGGTTTTT
FPR3	TRCN0000011426	CCGGCCCAATTCTCTACGTCTTTATCTCGAGATAAAGACGTAGAGAATTGGGTTTTT
FSHR	TRCN0000003724	CCGGACCCAACTAGATGAGCTGAATCTCGAGATTCAGCTCATCTAGTTGGGTTTTTT
FSHR	TRCN0000003725	CCGGGAGAGCAAGGTGACAGAGATTCTCGAGAATCTCTGTCACCTTGCTCTCTTTTT
FSHR	TRCN0000003726	CCGGCCTAACTACCAGCCAATATAACTCGAGTTATATTGGCTGGTAGTTAGGTTTTT
FSHR	TRCN0000003727	CCGGGTGATACATTAGGAAGCTGAACTCGAGTTCAGCTTCCTAATGTATCACTTTTT
FSHR	TRCN0000003728	CCGGGACTATGACTTATGCAATGAACTCGAGTTCATTGCATAAGTCATAGTCTTTTT
FZD1	TRCN0000008310	CCGGCCACCAATAATAACCTGGTAACTCGAGTTACCAGGTTATTATTGGTGGTTTTT
FZD1	TRCN0000008311	CCGGCACGCTCAAGTGTGAGAAGTTCTCGAGAACTTCTCACACTTGAGCGTGTTTTT
FZD1	TRCN0000008312	CCGGCCGAGTGGTGTGTAATGACAACTCGAGTTGTCATTACACACCACTCGGTTTTT
FZD1	TRCN0000008313	CCGGGAGCTGCAAGAGCTACGCTATCTCGAGATAGCGTAGCTCTTGCAGCTCTTTTT
FZD1	TRCN0000008314	CCGGGTACCTTATGACGCTGATCGTCTCGAGACGATCAGCGTCATAAGGTACTTTTT
FZD10	TRCN0000008318	CCGGCAACATGGATTACTGGAAGATCTCGAGATCTTCCAGTAATCCATGTTGTTTTT
FZD10	TRCN0000008319	CCGGCAGCCGTAGGTTAAAGAAGAACTCGAGTTCTTCTTTAACCTACGGCTGTTTTT
FZD10	TRCN0000008315	CCGGCCTCCATCAAACCTCACATTTCTCGAGAAATGTGAGGTTTGATGGAGGTTTTT
FZD10	TRCN0000008316	CCGGCGGCTACAACATGACTCGTATCTCGAGATACGAGTCATGTTGTAGCCGTTTTT
FZD10	TRCN0000008317	CCGGCCCGATTATGGAGCAGTTCAACTCGAGTTGAACTGCTCCATAATCGGGTTTTT
FZD2	TRCN0000008322	CCGGCACCACGTACTTGGTAGACATCTCGAGATGTCTACCAAGTACGTGGTGTTTTT
FZD2	TRCN0000008323	CCGGGCCCGATGGTTCCATGTTCTTCTCGAGAAGAACATGGAACCATCGGGCTTTTT
FZD2	TRCN0000008320	CCGGGCCATCCTATCTCAGCTACAACTCGAGTTGTAGCTGAGATAGGATGGCTTTTT
FZD2	TRCN0000008321	CCGGGCCCGACTTCACGGTCTACATCTCGAGATGTAGACCGTGAAGTCGGGCTTTTT
FZD3	TRCN0000008325	CCGGGCAGAGAATATCACATTCCATCTCGAGATGGAATGTGATATTCTCTGCTTTTT
FZD3	TRCN0000008326	CCGGCGCTCCTATTTGTATGGAATACTCGAGTATTCCATACAAATAGGAGCGTTTTT
FZD3	TRCN0000008327	CCGGCCTCGACTTGTGGATCTGAATCTCGAGATTCAGATCCACAAGTCGAGGTTTTT
FZD3	TRCN0000008328	CCGGGCCTAATCTTCTGAATCATTACTCGAGTAATGATTCAGAAGATTAGGCTTTTT
FZD3	TRCN0000008324	CCGGCCTCAGTCCAAAGTGGTGATTCTCGAGAATCACCACTTTGGACTGAGGTTTTT
FZD3	TRCN0000363128	CCGGGTGCACTCTACGCTCCTATTTCTCGAGAAATAGGAGCGTAGAGTGCACTTTTTG
FZD3	TRCN0000363091	CCGGATCCTGAAAGGCCTATTATATCTCGAGATATAATAGGCCTTTCAGGATTTTTTG
FZD4	TRCN0000008329	CCGGCCCTGAATGAATTGCTAAATTCTCGAGAATTTAGCAATTCATTCAGGGTTTTT
FZD4	TRCN0000008330	CCGGCGTGTGTGATTGCCTGTTATTCTCGAGAATAACAGGCAATCACACACGTTTTT
FZD4	TRCN0000008331	CCGGGTGGCTATGATGCTGGCTTATCTCGAGATAAGCCAGCATCATAGCCACTTTTT
FZD4	TRCN0000008332	CCGGGCAGAAGTGTTCCAACAGATTCTCGAGAATCTGTTGGAACACTTCTGCTTTTT
FZD4	TRCN0000008333	CCGGGCCAATGTGCACAGAGAAGATCTCGAGATCTTCTCTGTGCACATTGGCTTTTT
FZD5	TRCN0000008336	CCGGGCCCGAGTACTGGGTGCTCATCTCGAGATGAGCACCCAGTACTCGGGCTTTTT
FZD5	TRCN0000008337	CCGGCGAGGTCCTCTGCATGGATTACTCGAGTAATCCATGCAGAGGACCTCGTTTTT
FZD5	TRCN0000008335	CCGGCCAGGAAATCACGGTGCCCATCTCGAGATGGGCACCGTGATTTCCTGGTTTTT
FZD5	TRCN0000008334	CCGGGCGTTTCTTACTGCCTTCTTTCTCGAGAAAGAAGGCAGTAAGAAACGCTTTTT
FZD5	TRCN0000011428	CCGGCGCGAGCCCTTCGTGCCCATTCTCGAGAATGGGCACGAAGGGCTCGCGTTTTT
FZD6	TRCN0000008338	CCGGCCACCCATTGATTGTATTATACTCGAGTATAATACAATCAATGGGTGGTTTTT
FZD6	TRCN0000008339	CCGGCCCATGTCCTTATCAGGCAAACTCGAGTTTGCCTGATAAGGACATGGGTTTTT
FZD6	TRCN0000008340	CCGGCCCTAATCTGATGGGTCATTACTCGAGTAATGACCCATCAGATTAGGGTTTTT
FZD6	TRCN0000008341	CCGGCGGCTTGTATCTTGTGCCATTCTCGAGAATGGCACAAGATACAAGCCGTTTTT
FZD6	TRCN0000008342	CCGGCCTGGCACAGAGCAACAATTTCTCGAGAAATTGTTGCTCTGTGCCAGGTTTTT
FZD7	TRCN0000008343	CCGGGCAGAGAATCATGGGAGCTAACTCGAGTTAGCTCCCATGATTCTCTGCTTTTT
FZD7	TRCN0000008344	CCGGCTGTTCGTCTACCTCTTCATACTCGAGTATGAAGAGGTAGACGAACAGTTTTT
FZD7	TRCN0000008346	CCGGCAAGTACCTGATGACCATGATCTCGAGATCATGGTCATCAGGTACTTGTTTTT
FZD7	TRCN0000008345	CCGGCGGCCTGATGTACTTTAAGGACTCGAGTCCTTAAAGTACATCAGGCCGTTTTT
FZD7	TRCN0000008347	CCGGGCAGCCGTACCACGGAGAGAACTCGAGTTCTCTCCGTGGTACGGCTGCTTTTT
FZD8	TRCN0000008348	CCGGCGTTTCCAGAACCCGAGATTTCTCGAGAAATCTCGGGTTCTGGAAACGTTTTT
FZD8	TRCN0000008349	CCGGCGGCTACAACTACACCTACATCTCGAGATGTAGGTGTAGTTGTAGCCGTTTTT
FZD8	TRCN0000008350	CCGGCGTGTCTTATCCAAAGCAGATCTCGAGATCTGCTTTGGATAAGACACGTTTTT
FZD8	TRCN0000008351	CCGGGCTGGTCATCTACCTCTTCATCTCGAGATGAAGAGGTAGATGACCAGCTTTTT
FZD8	TRCN0000008352	CCGGCCCGCTCTACAACCGCGTCAACTCGAGTTGACGCGGTTGTAGAGCGGGTTTTT
FZD9	TRCN0000008353	CCGGCACAGGGTCCTAGTGGAGGATCTCGAGATCCTCCACTAGGACCCTGTGTTTTT
FZD9	TRCN0000008354	CCGGCGTCATCGTTTGCTATGTCTACTCGAGTAGACATAGCAAACGATGACGTTTTT
FZD9	TRCN0000008355	CCGGCGTGGTCTTGCACATGACTAACTCGAGTTAGTCATGTGCAAGACCACGTTTTT
FZD9	TRCN0000008356	CCGGCGCGCTCAAGACCATCGTCATCTCGAGATGACGATGGTCTTGAGCGCGTTTTT
FZD9	TRCN0000008357	CCGGCCTCTTCCACATCCGCAAGATCTCGAGATCTTGCGGATGTGGAAGAGGTTTTT
GABBR1	TRCN0000008371	CCGGCCCTATCAAGATCATCCTTATCTCGAGATAAGGATGATCTTGATAGGGTTTTT
GABBR1	TRCN0000008369	CCGGGCTGGGAATCTTCCTTGCTTACTCGAGTAAGCAAGGAAGATTCCCAGCTTTTT
GABBR1	TRCN0000008370	CCGGCCAGACCATTACCGACCAAATCTCGAGATTTGGTCGGTAATGGTCTGGTTTTT
GABBR1	TRCN0000008367	CCGGCCCTCAGTCTACACTCACAATCTCGAGATTGTGAGTGTAGACTGAGGGTTTTT
GABBR1	TRCN0000008368	CCGGCCCGCGTGAAACTCTTTGAAACTCGAGTTTCAAAGAGTTTCACGCGGGTTTTT
GABBR2	TRCN0000011595	CCGGGCCTTATTTGTGAAGTCCTTACTCGAGTAAGGACTTCACAAATAAGGCTTTTT
GABBR2	TRCN0000011596	CCGGCCGAACCACTTGATGGTGTTTCTCGAGAAACACCATCAAGTGGTTCGGTTTTT
GABBR2	TRCN0000011597	CCGGCCGGAATCAGAAGCTCATAAACTCGAGTTTATGAGCTTCTGATTCCGGTTTTT
GABBR2	TRCN0000011598	CCGGCCATCAGACAATGCGGTGAATCTCGAGATTCACCGCATTGTCTGATGGTTTTT
GABBR2	TRCN0000011599	CCGGGCACTGTGAGAACACCCATATCTCGAGATATGGGTGTTCTCACAGTGCTTTTT
GALR1	TRCN0000008372	CCGGGCGAGGTTGATGTAGATAATACTCGAGTATTATCTACATCAACCTCGCTTTTT
GALR1	TRCN0000008373	CCGGCCTCCGTGAATCCTATCATTTCTCGAGAAATGATAGGATTCACGGAGGTTTTT
GALR1	TRCN0000008374	CCGGCAAGTGTTCAAGTGTCACATTCTCGAGAATGTGACACTTGAACACTTGTTTTT
GALR1	TRCN0000008375	CCGGCTGCAAGTTCATCCACTACTTCTCGAGAAGTAGTGGATGAACTTGCAGTTTTT
GALR1	TRCN0000008376	CCGGCCATCAACCAATTGTACTCATCTCGAGATGAGTACAATTGGTTGATGGTTTTT
GALR2	TRCN0000008381	CCGGCCAGGCGGTCAGCACTACCAACTCGAGTTGGTAGTGCTGACCGCCTGGTTTTT
GALR2	TRCN0000008377	CCGGCGCCACTTATGCGCTTCGCATCTCGAGATGCGAAGCGCATAAGTGGCGTTTTT
GALR2	TRCN0000008378	CCGGGCGCAAGGTGACACGCATGATCTCGAGATCATGCGTGTCACCTTGCGCTTTTT
GALR2	TRCN0000008379	CCGGCCTGCTCTTCGCGCTCATCTTCTCGAGAAGATGAGCGCGAAGAGCAGGTTTTT
GALR2	TRCN0000008380	CCGGGCGCGAGTCCAGCGACCTGTTCTCGAGAACAGGTCGCTGGACTCGCGCTTTTT
GALR3	TRCN0000014499	CCGGCCTGCCTCAACCCGCTCGTCTCTCGAGAGACGAGCGGGTTGAGGCAGGTTTTT
GALR3	TRCN0000014501	CCGGCGGTGGCTGACCTCTGCTTCACTCGAGTGAAGCAGAGGTCAGCCACCGTTTTT
GALR3	TRCN0000014498	CCGGCTGTGGTCTTTGCCCTAATCTCTCGAGAGATTAGGGCAAAGACCACAGTTTTT
GALR3	TRCN0000014500	CCGGCCTCGTCTGCAAGGCCGTGCACTCGAGTGCACGGCCTTGCAGACGAGGTTTTT
GALR3	TRCN0000014502	CCGGGCCTGGCCTACGCCAACTCCTCTCGAGAGGAGTTGGCGTAGGCCAGGCTTTTT
GBF1	TRCN0000157628	CCGGCACGACACTAAGTCTCTGCTTCTCGAGAAGCAGAGACTTAGTGTCGTGTTTTTTG
GBF1	TRCN0000156557	CCGGGCAGCCAAGACAGTATTCCATCTCGAGATGGAATACTGTCTTGGCTGCTTTTTTG
GBF1	TRCN0000158301	CCGGCCAACCACTCTGCACTTTGTTCTCGAGAACAAAGTGCAGAGTGGTTGGTTTTTTG
GBF1	TRCN0000155407	CCGGCCTACGAGATGAACTCTTCAACTCGAGTTGAAGAGTTCATCTCGTAGGTTTTTTG
GBF1	TRCN0000158157	CCGGCCATCAAACGAAATGCCCGATCTCGAGATCGGGCATTTCGTTTGATGGTTTTTTG
GBF1	TRCN0000320831	CCGGCACTTTGTTTCCCACTCCCATCTCGAGATGGGAGTGGGAAACAAAGTGTTTTTTG
GBF1	TRCN0000320829	CCGGCAACCACTCTGCACTTTGTTTCTCGAGAAACAAAGTGCAGAGTGGTTGTTTTTTG
GBF1	TRCN0000320828	CCGGGCGAGTATGCTTCCTACTGTTCTCGAGAACAGTAGGAAGCATACTCGCTTTTTTG
GBF1	TRCN0000356676	CCGGCGAGCACTACTTGTACATGATCTCGAGATCATGTACAAGTAGTGCTCGTTTTTTG
GBF1	TRCN0000154873	CCGGCTGCATAGTTTCGGTCATCTACTCGAGTAGATGACCGAAACTATGCAGTTTTTTG
GCGR	TRCN0000008382	CCGGGCACCACACAGACTACAAGTTCTCGAGAACTTGTAGTCTGTGTGGTGCTTTTT
GCGR	TRCN0000008383	CCGGGTGCAACAGAACCTTCGACAACTCGAGTTGTCGAAGGTTCTGTTGCACTTTTT
GCGR	TRCN0000008384	CCGGCGCGAATCTGTTTGCGTCCTTCTCGAGAAGGACGCAAACAGATTCGCGTTTTT
GCGR	TRCN0000008385	CCGGCGGTGACCAGTGTCACCACAACTCGAGTTGTGGTGACACTGGTCACCGTTTTT
GCGR	TRCN0000011430	CCGGAGTGTGGCTGTCTGCGAGATTCTCGAGAATCTCGCAGACAGCCACACTTTTTT
GHRHR	TRCN0000008386	CCGGACACTTGAATTTGGGCAGCTACTCGAGTAGCTGCCCAAATTCAAGTGTTTTTT
GHRHR	TRCN0000008387	CCGGCCCGGATTTCTTCTCTCACTTCTCGAGAAGTGAGAGAAGAAATCCGGGTTTTT
GHRHR	TRCN0000008388	CCGGGCACCCAGAATGTGACTTCATCTCGAGATGAAGTCACATTCTGGGTGCTTTTT
GHRHR	TRCN0000008390	CCGGGTGGGCCATAGCATCTCTATTCTCGAGAATAGAGATGCTATGGCCCACTTTTT
GHSR	TRCN0000008394	CCGGCTTCTGTCTCACGGTCCTCTACTCGAGTAGAGGACCGTGAGACAGAAGTTTTT
GHSR	TRCN0000008395	CCGGCGTGGTGGGTATCGCTGGCAACTCGAGTTGCCAGCGATACCCACCACGTTTTT
GHSR	TRCN0000008392	CCGGGAAGCTGGTCATCTTCGTCATCTCGAGATGACGAAGATGACCAGCTTCTTTTT
GHSR	TRCN0000008393	CCGGTCTGCTCATCTTCCTCTGCATCTCGAGATGCAGAGGAAGATGAGCAGATTTTT
GHSR	TRCN0000008391	CCGGTCCTCTGCAAACTCTTCCAATCTCGAGATTGGAAGAGTTTGCAGAGGATTTTT
GIPR	TRCN0000008396	CCGGCCTTGGCTGGAGTAGAATTAACTCGAGTTAATTCTACTCCAGCCAAGGTTTTT
GIPR	TRCN0000008397	CCGGGCGGCTACATTGCACTAGAAACTCGAGTTTCTAGTGCAATGTAGCCGCTTTTT
GIPR	TRCN0000008398	CCGGCCTGCTCATCTTGAGTTTGTTCTCGAGAACAAACTCAAGATGAGCAGGTTTTT
GIPR	TRCN0000008399	CCGGGCAACGAAGTCAAGGCCATTTCTCGAGAAATGGCCTTGACTTCGTTGCTTTTT
GIPR	TRCN0000008400	CCGGTCTGGACCAAAGGCTCATCTTCTCGAGAAGATGAGCCTTTGGTCCAGATTTTT
GLP1R	TRCN0000004705	CCGGCCACTCACACTTGGAGCTAATCTCGAGATTAGCTCCAAGTGTGAGTGGTTTTT
GLP1R	TRCN0000004706	CCGGCCTCATCTTTGTTCGGGTCATCTCGAGATGACCCGAACAAAGATGAGGTTTTT
GLP1R	TRCN0000004707	CCGGCGGTGCAGAAATGGCGAGAATCTCGAGATTCTCGCCATTTCTGCACCGTTTTT
GLP1R	TRCN0000004708	CCGGCTGCGCTTCATCAAGCTGTTTCTCGAGAAACAGCTTGATGAAGCGCAGTTTTT
GLP1R	TRCN0000004709	CCGGCCTGAACCTGTTTGCATCCTTCTCGAGAAGGATGCAAACAGGTTCAGGTTTTT
GLP2R	TRCN0000008795	CCGGGCTCTGTGTAACAGTCAATTTCTCGAGAAATTGACTGTTACACAGAGCTTTTT
GLP2R	TRCN0000008796	CCGGCGTCGTCTTCTACAACTCTTACTCGAGTAAGAGTTGTAGAAGACGACGTTTTT
GLP2R	TRCN0000008797	CCGGGCCTCATTCTTCTCCTGGAAACTCGAGTTTCCAGGAGAAGAATGAGGCTTTTT
GLP2R	TRCN0000008798	CCGGCCAGGTTCTCTTGCATTACTTCTCGAGAAGTAATGCAAGAGAACCTGGTTTTT
GLP2R	TRCN0000008799	CCGGCCTGCCCTTCATACTTACCTTCTCGAGAAGGTAAGTATGAAGGGCAGGTTTTT
GNA13	TRCN0000036887	CCGGGATAAGATGATGTCGTTTGATCTCGAGATCAAACGACATCATCTTATCTTTTTG
GNA13	TRCN0000036888	CCGGCAATCGTCAATAACCGGGTTTCTCGAGAAACCCGGTTATTGACGATTGTTTTTG
GNA13	TRCN0000036884	CCGGCCGTGACGTGAAGGATACTATCTCGAGATAGTATCCTTCACGTCACGGTTTTTG
GNA13	TRCN0000036885	CCGGGCTCGAGAGAAGCTTCATATTCTCGAGAATATGAAGCTTCTCTCGAGCTTTTTG
GNA13	TRCN0000036886	CCGGGTCTCCATAATTCTGTTCTTACTCGAGTAAGAACAGAATTATGGAGACTTTTTG
GNAI1	TRCN0000036470	CCGGGCAGGATCAAACACATATGAACTCGAGTTCATATGTGTTTGATCCTGCTTTTTG
GNAI1	TRCN0000036471	CCGGCCAAATTACATCCCGACTCAACTCGAGTTGAGTCGGGATGTAATTTGGTTTTTG
GNAI1	TRCN0000036472	CCGGGAGGAGTGTAAACAATACAAACTCGAGTTTGTATTGTTTACACTCCTCTTTTTG
GNAI1	TRCN0000036473	CCGGACGGCGATCATCTTCTGTGTACTCGAGTACACAGAAGATGATCGCCGTTTTTTG
GNAI1	TRCN0000036469	CCGGCCAGTCAATTATTGCTATCATCTCGAGATGATAGCAATAATTGACTGGTTTTTG
GNAI3	TRCN0000036474	CCGGGCTCAATGATTCTGCTTCATACTCGAGTATGAAGCAGAATCATTGAGCTTTTTG
GNAI3	TRCN0000036475	CCGGGCAGGAGTGATTAAACGGTTACTCGAGTAACCGTTTAATCACTCCTGCTTTTTG
GNAI3	TRCN0000036476	CCGGGCCCTCAGTGATTATGACCTTCTCGAGAAGGTCATAATCACTGAGGGCTTTTTG
GNAI3	TRCN0000036477	CCGGCTTCAATCATTCTCTTCCTTACTCGAGTAAGGAAGAGAATGATTGAAGTTTTTG
GNAI3	TRCN0000036478	CCGGCTTAAAGGAATGTGGACTTTACTCGAGTAAAGTCCACATTCCTTTAAGTTTTTG
GNAS	TRCN0000083413	CCGGGCTTGCTTAGATGTTCCAAATCTCGAGATTTGGAACATCTAAGCAAGCTTTTTG
GNAS	TRCN0000083414	CCGGGCCAAGTACTTCATTCGAGATCTCGAGATCTCGAATGAAGTACTTGGCTTTTTG
GNAS	TRCN0000083415	CCGGCCTCCCGAATTCTATGAGCATCTCGAGATGCTCATAGAATTCGGGAGGTTTTTG
GNAS	TRCN0000083416	CCGGCAGAATTTGCTCGCTACACTACTCGAGTAGTGTAGCGAGCAAATTCTGTTTTTG
GNAS	TRCN0000083417	CCGGCAACGATGTGACTGCCATCATCTCGAGATGATGGCAGTCACATCGTTGTTTTTG
GNAS	TRCN0000310794	CCGGACCCACCATAGGGCATGATTACTCGAGTAATCATGCCCTATGGTGGGTTTTTTG
GNAS	TRCN0000303965	CCGGTCACTACTGCTACCCTCATTTCTCGAGAAATGAGGGTAGCAGTAGTGATTTTTG
GNAS	TRCN0000300316	CCGGGCCAAGTACTTCATTCGAGATCTCGAGATCTCGAATGAAGTACTTGGCTTTTTG
GNAS	TRCN0000300317	CCGGCAGAATTTGCTCGCTACACTACTCGAGTAGTGTAGCGAGCAAATTCTGTTTTTG
GNRHR	TRCN0000008814	CCGGCCAATGGTATGCTGGAGAGTTCTCGAGAACTCTCCAGCATACCATTGGTTTTT
GNRHR	TRCN0000008815	CCGGTGACGGTTACTTTCTTCCTTTCTCGAGAAAGGAAGAAAGTAACCGTCATTTTT
GNRHR	TRCN0000008816	CCGGGTTGCATTTGCCACTTCATTTCTCGAGAAATGAAGTGGCAAATGCAACTTTTT
GNRHR	TRCN0000008817	CCGGTGTGGAACATTACAGTCCAATCTCGAGATTGGACTGTAATGTTCCACATTTTT
GNRHR	TRCN0000008818	CCGGCTGCGACCTTTAATGCTTCTTCTCGAGAAGAAGCATTAAAGGTCGCAGTTTTT
GNRHR2	TRCN0000011474	CCGGCGTTCAGGTGTAAGGAAACTTCTCGAGAAGTTTCCTTACACCTGAACGTTTTT
GNRHR2	TRCN0000011475	CCGGCCTGGAATATCACTGTTCAATCTCGAGATTGAACAGTGATATTCCAGGTTTTT
GNRHR2	TRCN0000011476	CCGGCCTGAAACTAATGGCCACGTACTCGAGTACGTGGCCATTAGTTTCAGGTTTTT
GNRHR2	TRCN0000011477	CCGGCCTGCTTATCTTGCTGACCTTCTCGAGAAGGTCAGCAAGATAAGCAGGTTTTT
GNRHR2	TRCN0000011473	CCGGCGGACACTGATGTTCCTGAAACTCGAGTTTCAGGAACATCAGTGTCCGTTTTT
GPBAR1	TRCN0000011478	CCGGTGCTGACTCCTACCAGAGCATCTCGAGATGCTCTGGTAGGAGTCAGCATTTTT
GPBAR1	TRCN0000011480	CCGGCGTCTACTTGGCTCCCAACTTCTCGAGAAGTTGGGAGCCAAGTAGACGTTTTT
GPBAR1	TRCN0000011481	CCGGCCTCATCATCACCGCGAACCTCTCGAGAGGTTCGCGGTGATGATGAGGTTTTT
GPBAR1	TRCN0000011482	CCGGGCATTGCCTACCACCCAAGCACTCGAGTGCTTGGGTGGTAGGCAATGCTTTTT
GPER	TRCN0000008874	CCGGCTCCCTCATTGAGGTGTTCAACTCGAGTTGAACACCTCAATGAGGGAGTTTTT
GPER	TRCN0000008875	CCGGCGCTCCCTGCAAGCAGTCTTTCTCGAGAAAGACTGCTTGCAGGGAGCGTTTTT
GPER	TRCN0000008876	CCGGGCAGTACGTGATCGGCCTGTTCTCGAGAACAGGCCGATCACGTACTGCTTTTT
GPER	TRCN0000008873	CCGGCGAGTTAAAGAGGAGAAGGAACTCGAGTTCCTTCTCCTCTTTAACTCGTTTTT
GPER	TRCN0000235161	CCGGATGAGCTTCGACCGCTACATCCTCGAGGATGTAGCGGTCGAAGCTCATTTTTTG
GPER	TRCN0000235159	CCGGTCTCGTGCCTCTACACCATCTCTCGAGAGATGGTGTAGAGGCACGAGATTTTTG
GPER	TRCN0000235160	CCGGATCGGCTTTGTGGGCAACATCCTCGAGGATGTTGCCCACAAAGCCGATTTTTTG
GPR1	TRCN0000011496	CCGGGCTGTGCAAAGCCAATTCCTTCTCGAGAAGGAATTGGCTTTGCACAGCTTTTT
GPR1	TRCN0000011497	CCGGCCATCCTTTATGTCCTAATTACTCGAGTAATTAGGACATAAAGGATGGTTTTT
GPR1	TRCN0000011493	CCGGCGACTCCACTTTCATAGTTATCTCGAGATAACTATGAAAGTGGAGTCGTTTTT
GPR1	TRCN0000011494	CCGGCCCTTTGCTAACAATGAGTATCTCGAGATACTCATTGTTAGCAAAGGGTTTTT
GPR1	TRCN0000011495	CCGGCCTGTCTTATCTCATCGGCATCTCGAGATGCCGATGAGATAAGACAGGTTTTT
GPR1	TRCN0000357093	CCGGATTCCTATGACCTAGACTATTCTCGAGAATAGTCTAGGTCATAGGAATTTTTTG
GPR1	TRCN0000357092	CCGGTTAGGAAGGATCCGCATAATTCTCGAGAATTATGCGGATCCTTCCTAATTTTTG
GPR101	TRCN0000011503	CCGGCATGCACAAGACCATTAAGAACTCGAGTTCTTAATGGTCTTGTGCATGTTTTT
GPR101	TRCN0000011504	CCGGGTGGTGTCCTTCATCGTCATTCTCGAGAATGACGATGAAGGACACCACTTTTT
GPR101	TRCN0000011505	CCGGCGCGGTTACCTGCTCCTCTATCTCGAGATAGAGGAGCAGGTAACCGCGTTTTT
GPR101	TRCN0000011506	CCGGCCCAGGTGCTACCAGTGCAAACTCGAGTTTGCACTGGTAGCACCTGGGTTTTT
GPR101	TRCN0000011507	CCGGCGCCTCTTTCGTCGGCAACATCTCGAGATGTTGCCGACGAAAGAGGCGTTTTT
GPR107	TRCN0000299310	CCGGGTTTACATTCAGCCTTGATATCTCGAGATATCAAGGCTGAATGTAAACTTTTTG
GPR107	TRCN0000303598	CCGGTTCGGAGCTCTAAGGTGTATGCTCGAGCATACACCTTAGAGCTCCGAATTTTTG
GPR107	TRCN0000303531	CCGGTCATCACCATTGCACTCATTGCTCGAGCAATGAGTGCAATGGTGATGATTTTTG
GPR107	TRCN0000303599	CCGGTATACTTCACTAGGATCATTGCTCGAGCAATGATCCTAGTGAAGTATATTTTTG
GPR107	TRCN0000299309	CCGGCGACGGAATGATGTATTTAAACTCGAGTTTAAATACATCATTCCGTCGTTTTTG
GPR107	TRCN0000063174	CCGGCCAGTTACCAAAGATCATCTTCTCGAGAAGATGATCTTTGGTAACTGGTTTTTG
GPR107	TRCN0000063175	CCGGCGTACAAAGAATGATGGCTTTCTCGAGAAAGCCATCATTCTTTGTACGTTTTTG
GPR107	TRCN0000063176	CCGGGTTTACATTCAGCCTTGATATCTCGAGATATCAAGGCTGAATGTAAACTTTTTG
GPR107	TRCN0000063177	CCGGGAGGCATAAAGTTCATCTGAACTCGAGTTCAGATGAACTTTATGCCTCTTTTTG
GPR107	TRCN0000063173	CCGGCGACGGAATGATGTATTTAAACTCGAGTTTAAATACATCATTCCGTCGTTTTTG
GPR109A	TRCN0000001647	CCGGCCCTTCCTGATGGACAACTATCTCGAGATAGTTGTCCATCAGGAAGGGTTTTT
GPR109A	TRCN0000001648	CCGGCGATCCAGAATGGCGGTGCAACTCGAGTTGCACCGCCATTCTGGATCGTTTTT
GPR109A	TRCN0000001649	CCGGTGGACAACTATGTGAGGCGTTCTCGAGAACGCCTCACATAGTTGTCCATTTTT
GPR109A	TRCN0000001650	CCGGCCGAGATGACTTCATTGTCAACTCGAGTTGACAATGAAGTCATCTCGGTTTTT
GPR109B	TRCN0000009057	CCGGGCATCATTAAACAAGCCAGTACTCGAGTACTGGCTTGTTTAATGATGCTTTTT
GPR109B	TRCN0000009058	CCGGCCGTTCGTGATGGACTACTATCTCGAGATAGTAGTCCATCACGAACGGTTTTT
GPR109B	TRCN0000009059	CCGGGCCCAACCTCAAATAACCATTCTCGAGAATGGTTATTTGAGGTTGGGCTTTTT
GPR109B	TRCN0000009060	CCGGCGGCGTTCAGACTGGAACTTTCTCGAGAAAGTTCCAGTCTGAACGCCGTTTTT
GPR109B	TRCN0000009061	CCGGGCCCTGAACAAGATCTCCAATCTCGAGATTGGAGATCTTGTTCAGGGCTTTTT
GPR110	TRCN0000011522	CCGGGCGACAACTTCTGTTCAACAACTCGAGTTGTTGAACAGAAGTTGTCGCTTTTT
GPR110	TRCN0000011520	CCGGGCTCACGGTTACTAGAGACATCTCGAGATGTCTCTAGTAACCGTGAGCTTTTT
GPR110	TRCN0000011518	CCGGCCTCTCATTATATCTGTCATTCTCGAGAATGACAGATATAATGAGAGGTTTTT
GPR110	TRCN0000011521	CCGGCCTCTCACACACGTCGTATTTCTCGAGAAATACGACGTGTGTGAGAGGTTTTT
GPR110	TRCN0000011519	CCGGCCAGTGTAATGACATTGTCTTCTCGAGAAGACAATGTCATTACACTGGTTTTT
GPR111	TRCN0000011523	CCGGGCCGTAATTGTGCAGCTCTTACTCGAGTAAGAGCTGCACAATTACGGCTTTTT
GPR111	TRCN0000011524	CCGGGCAGCTATATCCTGCTACATTCTCGAGAATGTAGCAGGATATAGCTGCTTTTT
GPR111	TRCN0000011525	CCGGGCACCACCATATCTGGAGATACTCGAGTATCTCCAGATATGGTGGTGCTTTTT
GPR111	TRCN0000011526	CCGGCCAGCCTGTGATTTGTAGCAACTCGAGTTGCTACAAATCACAGGCTGGTTTTT
GPR111	TRCN0000011527	CCGGCACATCTTAGAGAGTCTGATTCTCGAGAATCAGACTCTCTAAGATGTGTTTTT
GPR112	TRCN0000011528	CCGGGCTGGGATAGTGACTCCATTTCTCGAGAAATGGAGTCACTATCCCAGCTTTTT
GPR112	TRCN0000011529	CCGGCCGGAACTGTACCTTGGTTTACTCGAGTAAACCAAGGTACAGTTCCGGTTTTT
GPR112	TRCN0000011530	CCGGCCTGACAAGATTGTGGATCTTCTCGAGAAGATCCACAATCTTGTCAGGTTTTT
GPR112	TRCN0000011531	CCGGGCAGCTAATACTATACAGATTCTCGAGAATCTGTATAGTATTAGCTGCTTTTT
GPR112	TRCN0000011532	CCGGGCTGACGTTAAGCACACATTTCTCGAGAAATGTGTGCTTAACGTCAGCTTTTT
GPR113	TRCN0000011534	CCGGGCCCTGAAGAATCTCCTGATTCTCGAGAATCAGGAGATTCTTCAGGGCTTTTT
GPR113	TRCN0000011535	CCGGGCGGAACAAGATCTCCTATTTCTCGAGAAATAGGAGATCTTGTTCCGCTTTTT
GPR113	TRCN0000011536	CCGGCCTCATTACATCTTCACCATTCTCGAGAATGGTGAAGATGTAATGAGGTTTTT
GPR113	TRCN0000011537	CCGGCAGACTCACAACAGAGTGTAACTCGAGTTACACTCTGTTGTGAGTCTGTTTTT
GPR113	TRCN0000011533	CCGGGCTCATTCTTACACCCATCTTCTCGAGAAGATGGGTGTAAGAATGAGCTTTTT
GPR114	TRCN0000011538	CCGGCCAAGTTTCAAGGACTGTCTTCTCGAGAAGACAGTCCTTGAAACTTGGTTTTT
GPR114	TRCN0000011539	CCGGGCGGCTCATCTGTATCTACTTCTCGAGAAGTAGATACAGATGAGCCGCTTTTT
GPR114	TRCN0000011540	CCGGGCGTGTCTACAACATCTACATCTCGAGATGTAGATGTTGTAGACACGCTTTTT
GPR114	TRCN0000011541	CCGGCCTGAGCTACATGGAGAATATCTCGAGATATTCTCCATGTAGCTCAGGTTTTT
GPR114	TRCN0000011542	CCGGCACCATCTTAAACTCGCTCTACTCGAGTAGAGCGAGTTTAAGATGGTGTTTTT
GPR115	TRCN0000011546	CCGGGCTGTAAATCTGATTGTGGTTCTCGAGAACCACAATCAGATTTACAGCTTTTT
GPR115	TRCN0000011547	CCGGCGAAGTGAAATGCCGCTGTAACTCGAGTTACAGCGGCATTTCACTTCGTTTTT
GPR115	TRCN0000011543	CCGGCCACTCTCATAGAAGGCACTTCTCGAGAAGTGCCTTCTATGAGAGTGGTTTTT
GPR115	TRCN0000011544	CCGGGCACCATCTATACCTCTGCATCTCGAGATGCAGAGGTATAGATGGTGCTTTTT
GPR115	TRCN0000011545	CCGGCCTCAATTTCTCCATGAGCATCTCGAGATGCTCATGGAGAAATTGAGGTTTTT
GPR116	TRCN0000011548	CCGGGCCCAACTTCTCTGTCTATATCTCGAGATATAGACAGAGAAGTTGGGCTTTTT
GPR116	TRCN0000011549	CCGGCGGCTGAAGAATACACTGTTACTCGAGTAACAGTGTATTCTTCAGCCGTTTTT
GPR116	TRCN0000011550	CCGGGCCATTATTAACATCCTTGATCTCGAGATCAAGGATGTTAATAATGGCTTTTT
GPR116	TRCN0000011551	CCGGGCGACAACAATCCTGTATCTTCTCGAGAAGATACAGGATTGTTGTCGCTTTTT
GPR116	TRCN0000011552	CCGGCCTGGGAATACTCCTGGATATCTCGAGATATCCAGGAGTATTCCCAGGTTTTT
GPR119	TRCN0000004757	CCGGCCGTACTGTGTCTGTTCTCATCTCGAGATGAGAACAGACACAGTACGGTTTTT
GPR119	TRCN0000004758	CCGGCTGCTGTTGATCCACAAGAATCTCGAGATTCTTGTGGATCAACAGCAGTTTTT
GPR119	TRCN0000004759	CCGGCTTCCGCTACTTGAAGATCATCTCGAGATGATCTTCAAGTAGCGGAAGTTTTT
GPR119	TRCN0000004760	CCGGGTGGTTAGTGTCTTACCTCATCTCGAGATGAGGTAAGACACTAACCACTTTTT
GPR119	TRCN0000004761	CCGGCAACCCACTCATCTATGCCTACTCGAGTAGGCATAGATGAGTGGGTTGTTTTT
GPR119	TRCN0000022259	CCGGCCCTTCCTTATCACTGGCATTCTCGAGAATGCCAGTGATAAGGAAGGGTTTTT
GPR119	TRCN0000022260	CCGGGCTGCTGTTGATCCACAAGAACTCGAGTTCTTGTGGATCAACAGCAGCTTTTT
GPR119	TRCN0000022261	CCGGGCTCCTCTTTGTCTTCTTCTACTCGAGTAGAAGAAGACAAAGAGGAGCTTTTT
GPR119	TRCN0000022262	CCGGCCTCCCTCATCATTGCTACTACTCGAGTAGTAGCAATGATGAGGGAGGTTTTT
GPR119	TRCN0000022263	CCGGGTGCAGCTTCTTTGCTGTATTCTCGAGAATACAGCAAAGAAGCTGCACTTTTT
GPR12	TRCN0000004729	CCGGCCTGGGACATTGTCTTGTGTACTCGAGTACACAAGACAATGTCCCAGGTTTTT
GPR12	TRCN0000004730	CCGGCCAGATCTGTAAGATTGTGATCTCGAGATCACAATCTTACAGATCTGGTTTTT
GPR12	TRCN0000004731	CCGGCTATTCCTTGATAGCGGATTACTCGAGTAATCCGCTATCAAGGAATAGTTTTT
GPR12	TRCN0000004732	CCGGCGGGATTATTTAGATGCCGCTCTCGAGAGCGGCATCTAAATAATCCCGTTTTT
GPR12	TRCN0000004733	CCGGGCATTGGACTCATCACCAATTCTCGAGAATTGGTGATGAGTCCAATGCTTTTT
GPR123	TRCN0000014518	CCGGCCGACTTTCCTAGGCAACAAACTCGAGTTTGTTGCCTAGGAAAGTCGGTTTTT
GPR123	TRCN0000014519	CCGGGACACCTCACTGTGTAGGAAACTCGAGTTTCCTACACAGTGAGGTGTCTTTTT
GPR123	TRCN0000014520	CCGGTGCCACGAACATCAGGAATTACTCGAGTAATTCCTGATGTTCGTGGCATTTTT
GPR123	TRCN0000014521	CCGGCCTGCCTTCTTTCAATACCCTCTCGAGAGGGTATTGAAAGAAGGCAGGTTTTT
GPR123	TRCN0000014522	CCGGCCTGGGACTCTTCGTGCTCATCTCGAGATGAGCACGAAGAGTCCCAGGTTTTT
GPR124	TRCN0000011553	CCGGGCACAGACATATTAGAAGAAACTCGAGTTTCTTCTAATATGTCTGTGCTTTTT
GPR124	TRCN0000011554	CCGGCCGACTAAACATATCTGGAAACTCGAGTTTCCAGATATGTTTAGTCGGTTTTT
GPR124	TRCN0000011555	CCGGCCTGCTCTTGAGCAATAACAACTCGAGTTGTTATTGCTCAAGAGCAGGTTTTT
GPR124	TRCN0000011556	CCGGGCTGAACTTGTGCTTCCACATCTCGAGATGTGGAAGCACAAGTTCAGCTTTTT
GPR124	TRCN0000011557	CCGGCGGTTCTATTTGATCGCTGGACTCGAGTCCAGCGATCAAATAGAACCGTTTTT
GPR125	TRCN0000138303	CCGGCAGCCACCATAGGGATTCAAACTCGAGTTTGAATCCCTATGGTGGCTGTTTTTTG
GPR125	TRCN0000138161	CCGGCCTGAGCGCAAATATGAGCTTCTCGAGAAGCTCATATTTGCGCTCAGGTTTTTTG
GPR125	TRCN0000137426	CCGGGCAAGTAACATCATGTTGGCTCTCGAGAGCCAACATGATGTTACTTGCTTTTTTG
GPR125	TRCN0000136968	CCGGCCAGGGCTGCAAATTAACAAACTCGAGTTTGTTAATTTGCAGCCCTGGTTTTTTG
GPR125	TRCN0000135701	CCGGCCTTGAAGCTATGAGCATTTACTCGAGTAAATGCTCATAGCTTCAAGGTTTTTTG
GPR125	TRCN0000135417	CCGGGTGATACTCACATTCCTTGAACTCGAGTTCAAGGAATGTGAGTATCACTTTTTTG
GPR125	TRCN0000144453	CCGGGCGCCTTTAGAAGTTCAGTTTCTCGAGAAACTGAACTTCTAAAGGCGCTTTTTTG
GPR125	TRCN0000121800	CCGGCCCAACTCTAATGGGACGAATCTCGAGATTCGTCCCATTAGAGTTGGGTTTTTTG
GPR125	TRCN0000153600	CCGGCCTCTGATCGTACAGGACTTTCTCGAGAAAGTCCTGTACGATCAGAGGTTTTTTG
GPR125	TRCN0000150978	CCGGCCAGCCTTACTTTGCTCTTATCTCGAGATAAGAGCAAAGTAAGGCTGGTTTTTTG
GPR125	TRCN0000153844	CCGGGCAGCAGCGAACATTAAGAATCTCGAGATTCTTAATGTTCGCTGCTGCTTTTTTG
GPR126	TRCN0000011558	CCGGGCTCATTCAGACAACTTCTATCTCGAGATAGAAGTTGTCTGAATGAGCTTTTT
GPR126	TRCN0000011559	CCGGCCTCACTTTCATCAGCTATATCTCGAGATATAGCTGATGAAAGTGAGGTTTTT
GPR126	TRCN0000011560	CCGGCCAAGCAATAATGAATCGTATCTCGAGATACGATTCATTATTGCTTGGTTTTT
GPR126	TRCN0000011561	CCGGCCCTTCTAGTTTACAATGCTACTCGAGTAGCATTGTAAACTAGAAGGGTTTTT
GPR126	TRCN0000011562	CCGGCCTATCTTACATCCAAATCTACTCGAGTAGATTTGGATGTAAGATAGGTTTTT
GPR126	TRCN0000273811	CCGGACTTAACCTCAGCCAATATTACTCGAGTAATATTGGCTGAGGTTAAGTTTTTTG
GPR126	TRCN0000273809	CCGGCCTCACTTTCATCAGCTATATCTCGAGATATAGCTGATGAAAGTGAGGTTTTTG
GPR126	TRCN0000273865	CCGGCCTATCTTACATCCAAATCTACTCGAGTAGATTTGGATGTAAGATAGGTTTTTG
GPR126	TRCN0000273863	CCGGGCTCATTCAGACAACTTCTATCTCGAGATAGAAGTTGTCTGAATGAGCTTTTTG
GPR128	TRCN0000008819	CCGGGCGGCTTTGTAGTTTATCAAACTCGAGTTTGATAAACTACAAAGCCGCTTTTT
GPR128	TRCN0000008820	CCGGCCAACCTTACATGAACGCTTTCTCGAGAAAGCGTTCATGTAAGGTTGGTTTTT
GPR128	TRCN0000008821	CCGGGCACAGCTCTATTACCTTCTACTCGAGTAGAAGGTAATAGAGCTGTGCTTTTT
GPR128	TRCN0000008822	CCGGGCAGTTCTCTAGTTTCTAGTTCTCGAGAACTAGAAACTAGAGAACTGCTTTTT
GPR128	TRCN0000011563	CCGGGCTCAGGATTAAGAATTAGATCTCGAGATCTAATTCTTAATCCTGAGCTTTTT
GPR132	TRCN0000008359	CCGGCCGCCAAGAAGTGTCCAGAATCTCGAGATTCTGGACACTTCTTGGCGGTTTTT
GPR132	TRCN0000008358	CCGGCTGGGTCATCTATATCCGCAACTCGAGTTGCGGATATAGATGACCCAGTTTTT
GPR132	TRCN0000008360	CCGGCTGCAACATCTACGTCAGCATCTCGAGATGCTGACGTAGATGTTGCAGTTTTT
GPR132	TRCN0000008361	CCGGTCCTTCGAAGAGAGCAGGATACTCGAGTATCCTGCTCTCTTCGAAGGATTTTT
GPR132	TRCN0000011429	CCGGGCTATGCAGTTGCTCTTCCTTCTCGAGAAGGAAGAGCAACTGCATAGCTTTTT
GPR133	TRCN0000014413	CCGGGCACCGTTACTACTATGGGATCTCGAGATCCCATAGTAGTAACGGTGCTTTTT
GPR133	TRCN0000014414	CCGGCCAGGCCAAGTGTTATGAGAACTCGAGTTCTCATAACACTTGGCCTGGTTTTT
GPR133	TRCN0000014415	CCGGCGACACTATTGACACCGTCATCTCGAGATGACGGTGTCAATAGTGTCGTTTTT
GPR133	TRCN0000014416	CCGGCCTATTTACATGGAAATCCAACTCGAGTTGGATTTCCATGTAAATAGGTTTTT
GPR133	TRCN0000014417	CCGGCCTGTTTGTCATCGTGGTCAACTCGAGTTGACCACGATGACAAACAGGTTTTT
GPR135	TRCN0000009127	CCGGCCCAACATTTCGATGCTCCTACTCGAGTAGGAGCATCGAAATGTTGGGTTTTT
GPR135	TRCN0000009128	CCGGGCTCATCTCGTTGGACCGTTACTCGAGTAACGGTCCAACGAGATGAGCTTTTT
GPR135	TRCN0000009129	CCGGGACTAGGAATGTGGACGCTTTCTCGAGAAAGCGTCCACATTCCTAGTCTTTTT
GPR135	TRCN0000009130	CCGGCCTTGGCAACTGCGCGGTGATCTCGAGATCACCGCGCAGTTGCCAAGGTTTTT
GPR137	TRCN0000219978	CCGGTCGATTACGGCTGGTACAATGCTCGAGCATTGTACCAGCCGTAATCGATTTTTG
GPR137	TRCN0000219977	CCGGTGCTCTTCTTCTCCGTCTATGCTCGAGCATAGACGGAGAAGAAGAGCATTTTTG
GPR137	TRCN0000179589	CCGGGTTCTTCACCTTGACGCTTATCTCGAGATAAGCGTCAAGGTGAAGAACTTTTTTG
GPR137	TRCN0000149008	CCGGGAACAAAGGCTACCTGGTATTCTCGAGAATACCAGGTAGCCTTTGTTCTTTTTTG
GPR137	TRCN0000179136	CCGGGACGCTTATGAACCTCTACTTCTCGAGAAGTAGAGGTTCATAAGCGTCTTTTTTG
GPR139	TRCN0000060648	CCGGGCCTCGGTTTACCAGCAAATACTCGAGTATTTGCTGGTAAACCGAGGCTTTTTG
GPR139	TRCN0000060649	CCGGGCACCCGGAAAGTCATTGTAACTCGAGTTACAATGACTTTCCGGGTGCTTTTTG
GPR139	TRCN0000060650	CCGGGCTCAGGAGGAAGAGCAATTTCTCGAGAAATTGCTCTTCCTCCTGAGCTTTTTG
GPR139	TRCN0000060651	CCGGCCCGCATCATCATGATTCTTTCTCGAGAAAGAATCATGATGATGCGGGTTTTTG
GPR139	TRCN0000060652	CCGGCCGTTAACCATTGACAGGTATCTCGAGATACCTGTCAATGGTTAACGGTTTTTG
GPR141	TRCN0000014443	CCGGCCAGGTCTTCATCATTATGTTCTCGAGAACATAATGATGAAGACCTGGTTTTT
GPR141	TRCN0000014444	CCGGCCACTTAATCAGCCTCTACTTCTCGAGAAGTAGAGGCTGATTAAGTGGTTTTT
GPR141	TRCN0000014445	CCGGCCAGTTCTTTAGGATCTATTACTCGAGTAATAGATCCTAAAGAACTGGTTTTT
GPR141	TRCN0000014446	CCGGGTTCCTATTCTATGTGGTGATCTCGAGATCACCACATAGAATAGGAACTTTTT
GPR141	TRCN0000014447	CCGGCCTCTACTTCATAGTGCTTATCTCGAGATAAGCACTATGAAGTAGAGGTTTTT
GPR142	TRCN0000060888	CCGGGCATATACTGAGGAAGACAAACTCGAGTTTGTCTTCCTCAGTATATGCTTTTTG
GPR142	TRCN0000060889	CCGGGCTCACTGTCTCACTGTCTATCTCGAGATAGACAGTGAGACAGTGAGCTTTTTG
GPR142	TRCN0000060890	CCGGCCTCCGAATAAGGCCATCCAACTCGAGTTGGATGGCCTTATTCGGAGGTTTTTG
GPR142	TRCN0000060891	CCGGCCGGGTCTTCGTCATGCTCTACTCGAGTAGAGCATGACGAAGACCCGGTTTTTG
GPR142	TRCN0000060892	CCGGCCAGGCTCAGTGTCTGCGTAACTCGAGTTACGCAGACACTGAGCCTGGTTTTTG
GPR143	TRCN0000009233	CCGGCGTGTGGTTAGGATTCCCAAACTCGAGTTTGGGAATCCTAACCACACGTTTTT
GPR143	TRCN0000009234	CCGGCCACATGGTTTATTATGGGAACTCGAGTTCCCATAATAAACCATGTGGTTTTT
GPR143	TRCN0000009235	CCGGCGGATATGAACCACACGGAAACTCGAGTTTCCGTGTGGTTCATATCCGTTTTT
GPR143	TRCN0000011779	CCGGGACTCAACAATTCTTGTTCTTCTCGAGAAGAACAAGAATTGTTGAGTCTTTTT
GPR143	TRCN0000011780	CCGGGCCGTGATCAAGATCCGATTTCTCGAGAAATCGGATCTTGATCACGGCTTTTT
GPR144	TRCN0000014438	CCGGGCCATCCTGCTGCAAATCTATCTCGAGATAGATTTGCAGCAGGATGGCTTTTT
GPR144	TRCN0000014439	CCGGCCCGGACATTGCTGGCTCAATCTCGAGATTGAGCCAGCAATGTCCGGGTTTTT
GPR144	TRCN0000014440	CCGGGATGTTATCAGCCGAGTCAATCTCGAGATTGACTCGGCTGATAACATCTTTTT
GPR144	TRCN0000014441	CCGGCTGTACATCTTCCTGGTTTATCTCGAGATAAACCAGGAAGATGTACAGTTTTT
GPR144	TRCN0000014442	CCGGCAGGTGAATCAAGGAACCCTTCTCGAGAAGGGTTCCTTGATTCACCTGTTTTT
GPR146	TRCN0000011712	CCGGGCTGGTGTTAAATGGAGCTATCTCGAGATAGCTCCATTTAACACCAGCTTTTT
GPR146	TRCN0000011713	CCGGCCGCTACATGAACCAGAGCTTCTCGAGAAGCTCTGGTTCATGTAGCGGTTTTT
GPR146	TRCN0000011714	CCGGCGGACGTGTACTTTGTCAACACTCGAGTGTTGACAAAGTACACGTCCGTTTTT
GPR146	TRCN0000011715	CCGGCGCGCTAGAGTGCGCCAAGATCTCGAGATCTTGGCGCACTCTAGCGCGTTTTT
GPR146	TRCN0000011716	CCGGACCACTTCTCTACCGCTACATCTCGAGATGTAGCGGTAGAGAAGTGGTTTTTT
GPR146	TRCN0000121317	CCGGCATCACACAGGCCATCGAGTACTCGAGTACTCGATGGCCTGTGTGATGTTTTTG
GPR148	TRCN0000060424	CCGGCACCAGGCCATCTTTACCATTCTCGAGAATGGTAAAGATGGCCTGGTGTTTTTG
GPR148	TRCN0000060425	CCGGGCTTCATACATCCTACCACCACTCGAGTGGTGGTAGGATGTATGAAGCTTTTTG
GPR148	TRCN0000060426	CCGGGCCTGTGGCATTCTCACTGATCTCGAGATCAGTGAGAATGCCACAGGCTTTTTG
GPR148	TRCN0000060427	CCGGCCACATTCCTTATTTGGCTCACTCGAGTGAGCCAAATAAGGAATGTGGTTTTTG
GPR148	TRCN0000060423	CCGGCAGCTCTCATTGCCAACTGTTCTCGAGAACAGTTGGCAATGAGAGCTGTTTTTG
GPR149	TRCN0000253757	CCGGGGGAGTGGTGTAGGAGTAAATCTCGAGATTTACTCCTACACCACTCCCTTTTTG
GPR149	TRCN0000360250	CCGGATTTCCCGTGGAGCTTCAATTCTCGAGAATTGAAGCTCCACGGGAAATTTTTTG
GPR149	TRCN0000253754	CCGGATCCGCCAGGAACCCTGAATACTCGAGTATTCAGGGTTCCTGGCGGATTTTTTG
GPR149	TRCN0000360251	CCGGTGTGGAAAGAGAATCATAATTCTCGAGAATTATGATTCTCTTTCCACATTTTTG
GPR149	TRCN0000253755	CCGGTAGCACATGAAGATTACTATGCTCGAGCATAGTAATCTTCATGTGCTATTTTTG
GPR149	TRCN0000253758	CCGGCTCCAGCTCCTACGTACTATTCTCGAGAATAGTACGTAGGAGCTGGAGTTTTTG
GPR149	TRCN0000253756	CCGGGTAATCCTGATGGTGATATTACTCGAGTAATATCACCATCAGGATTACTTTTTG
GPR149	TRCN0000360187	CCGGGCGACTCTCCTAGTCTCTTACCTCGAGGTAAGAGACTAGGAGAGTCGCTTTTTG
GPR15	TRCN0000008823	CCGGGCCCTTCAATACTTTCAAGTTCTCGAGAACTTGAAAGTATTGAAGGGCTTTTT
GPR15	TRCN0000008824	CCGGGCAACTCCAATTAAACTCATACTCGAGTATGAGTTTAATTGGAGTTGCTTTTT
GPR15	TRCN0000008825	CCGGCCCTCAGCTATTCTTCAGCTTCTCGAGAAGCTGAAGAATAGCTGAGGGTTTTT
GPR15	TRCN0000008826	CCGGCGAAGACTGATCGACATCTTTCTCGAGAAAGATGTCGATCAGTCTTCGTTTTT
GPR15	TRCN0000008827	CCGGTGTTCCTTACACCTCTGTCTTCTCGAGAAGACAGAGGTGTAAGGAACATTTTT
GPR150	TRCN0000014418	CCGGCGCTCTCAATCCCTTCGTCTACTCGAGTAGACGAAGGGATTGAGAGCGTTTTT
GPR150	TRCN0000014419	CCGGGCCCAACATTTCCGTGCCCATCTCGAGATGGGCACGGAAATGTTGGGCTTTTT
GPR150	TRCN0000014420	CCGGCCTGCAGGTCTACGCGTTCTACTCGAGTAGAACGCGTAGACCTGCAGGTTTTT
GPR150	TRCN0000014421	CCGGGCGTCGCAAGATGGACTTCCTCTCGAGAGGAAGTCCATCTTGCGACGCTTTTT
GPR150	TRCN0000014422	CCGGTCCCTTCGTCTACCTCTTCTTCTCGAGAAGAAGAGGTAGACGAAGGGATTTTT
GPR151	TRCN0000014403	CCGGGCCAAAGTATGCTTCATGTATCTCGAGATACATGAAGCATACTTTGGCTTTTT
GPR151	TRCN0000014404	CCGGGAAGAGTTTATGTCGATGTTTCTCGAGAAACATCGACATAAACTCTTCTTTTT
GPR151	TRCN0000014405	CCGGCCTCCTTCACAATGCTTGGAACTCGAGTTCCAAGCATTGTGAAGGAGGTTTTT
GPR151	TRCN0000014406	CCGGCTTCAGCAAATCCTCTCATTTCTCGAGAAATGAGAGGATTTGCTGAAGTTTTT
GPR151	TRCN0000014407	CCGGGAAAGGTGTATGGAAATGGATCTCGAGATCCATTTCCATACACCTTTCTTTTT
GPR152	TRCN0000063563	CCGGGCCGCTTCTACTACTTCCTATCTCGAGATAGGAAGTAGTAGAAGCGGCTTTTTG
GPR152	TRCN0000063564	CCGGCGACTACCTGATCCTACTCAACTCGAGTTGAGTAGGATCAGGTAGTCGTTTTTG
GPR152	TRCN0000063565	CCGGAGGACCATTCTGTCAGCCTATCTCGAGATAGGCTGACAGAATGGTCCTTTTTTG
GPR152	TRCN0000063566	CCGGAGCTAGATTCTGAGGGTCCAACTCGAGTTGGACCCTCAGAATCTAGCTTTTTTG
GPR152	TRCN0000063567	CCGGCAGATCCTAGAGATCCGGCATCTCGAGATGCCGGATCTCTAGGATCTGTTTTTG
GPR153	TRCN0000063438	CCGGGCAGGAGGACAAGATGCAATACTCGAGTATTGCATCTTGTCCTCCTGCTTTTTG
GPR153	TRCN0000063439	CCGGCGTGACCACCATAGTCTTCATCTCGAGATGAAGACTATGGTGGTCACGTTTTTG
GPR153	TRCN0000063440	CCGGCTATGGCTATGGAGGTGATTTCTCGAGAAATCACCTCCATAGCCATAGTTTTTG
GPR153	TRCN0000063441	CCGGCGCCAAGCAGAAGAAGTGGAACTCGAGTTCCACTTCTTCTGCTTGGCGTTTTTG
GPR153	TRCN0000121209	CCGGCCTAGATAGGATGGCCAAGTACTCGAGTACTTGGCCATCCTATCTAGGTTTTTG
GPR156	TRCN0000008362	CCGGCCTCCTGTGAATCAGTCCTTACTCGAGTAAGGACTGATTCACAGGAGGTTTTT
GPR156	TRCN0000008363	CCGGCCAGAGTACGAAGACCTTCTTCTCGAGAAGAAGGTCTTCGTACTCTGGTTTTT
GPR156	TRCN0000008364	CCGGCGATGTTTGGATTGCTCTCATCTCGAGATGAGAGCAATCCAAACATCGTTTTT
GPR156	TRCN0000008365	CCGGCCTGTCCTCTTGGGTATTGTTCTCGAGAACAATACCCAAGAGGACAGGTTTTT
GPR156	TRCN0000008366	CCGGGTCACGGGTTAGTTCAGTAATCTCGAGATTACTGAACTAACCCGTGACTTTTT
GPR157	TRCN0000008277	CCGGCGCCTCCTACTTCTACGGAGTCTCGAGACTCCGTAGAAGTAGGAGGCGTTTTT
GPR157	TRCN0000008276	CCGGGCTCTACTTGTACCTCAGCATCTCGAGATGCTGAGGTACAAGTAGAGCTTTTT
GPR157	TRCN0000008278	CCGGCTCGCACAGATCGCCTGCTTTCTCGAGAAAGCAGGCGATCTGTGCGAGTTTTT
GPR157	TRCN0000008275	CCGGCCAAGACCTTACTTTGCGATTCTCGAGAATCGCAAAGTAAGGTCTTGGTTTTT
GPR158	TRCN0000062923	CCGGCGGATTGGATATGAGACAGAACTCGAGTTCTGTCTCATATCCAATCCGTTTTTG
GPR158	TRCN0000062924	CCGGGCCTCAGAAATCTGGGATTATCTCGAGATAATCCCAGATTTCTGAGGCTTTTTG
GPR158	TRCN0000062925	CCGGCCTCAACAATTCAGAGTGTATCTCGAGATACACTCTGAATTGTTGAGGTTTTTG
GPR158	TRCN0000062926	CCGGGCCAAGCACATTTCGCTGTATCTCGAGATACAGCGAAATGTGCTTGGCTTTTTG
GPR158	TRCN0000062927	CCGGCGCATAGATAAGGCTGAAGTACTCGAGTACTTCAGCCTTATCTATGCGTTTTTG
GPR160	TRCN0000011486	CCGGGCTATCAGGATAACTTCCTATCTCGAGATAGGAAGTTATCCTGATAGCTTTTT
GPR160	TRCN0000011484	CCGGCCACTTACAATTCCTAATCTTCTCGAGAAGATTAGGAATTGTAAGTGGTTTTT
GPR160	TRCN0000011487	CCGGGCTACAGTGTATTGGTTTAATCTCGAGATTAAACCAATACACTGTAGCTTTTT
GPR160	TRCN0000011485	CCGGCCTGGTTATACTTTGTCAATACTCGAGTATTGACAAAGTATAACCAGGTTTTT
GPR160	TRCN0000011483	CCGGGAAGGGCTATACCAGTTATTACTCGAGTAATAACTGGTATAGCCCTTCTTTTT
GPR161	TRCN0000014228	CCGGCCGGTATTATCGGGAACCATTCTCGAGAATGGTTCCCGATAATACCGGTTTTT
GPR161	TRCN0000014229	CCGGCCTCAGCAACAAGTTCGTCTTCTCGAGAAGACGAACTTGTTGCTGAGGTTTTT
GPR161	TRCN0000014230	CCGGCGAGTTCAAATGGATGTGTGTCTCGAGACACACATCCATTTGAACTCGTTTTT
GPR161	TRCN0000014231	CCGGCCTGATCTATGGACTCTGGAACTCGAGTTCCAGAGTCCATAGATCAGGTTTTT
GPR161	TRCN0000014232	CCGGGCCATCATTGTCATCACCATTCTCGAGAATGGTGATGACAATGATGGCTTTTT
GPR162	TRCN0000008997	CCGGCCTGAGTGAGTAACACCTCATCTCGAGATGAGGTGTTACTCACTCAGGTTTTT
GPR162	TRCN0000008998	CCGGCCAGTTCATAGTCTCCAAGATCTCGAGATCTTGGAGACTATGAACTGGTTTTT
GPR162	TRCN0000008999	CCGGCTTGAGAGAGTCCACTACTTACTCGAGTAAGTAGTGGACTCTCTCAAGTTTTT
GPR162	TRCN0000009000	CCGGCCAGCCATTGTGGTGGAGGATCTCGAGATCCTCCACCACAATGGCTGGTTTTT
GPR17	TRCN0000008829	CCGGCAAAGCATGAATGGCCTTGAACTCGAGTTCAAGGCCATTCATGCTTTGTTTTT
GPR17	TRCN0000008828	CCGGCGCCTAGTCTCAACCCATAAACTCGAGTTTATGGGTTGAGACTAGGCGTTTTT
GPR17	TRCN0000011564	CCGGCCTCCTTCTACCTTCTGGATTCTCGAGAATCCAGAAGGTAGAAGGAGGTTTTT
GPR17	TRCN0000011566	CCGGGCCAACGTGTTCCTGATGCATCTCGAGATGCATCAGGAACACGTTGGCTTTTT
GPR17	TRCN0000011565	CCGGGCAGTGCGCATGATCGCCATACTCGAGTATGGCGATCATGCGCACTGCTTTTT
GPR171	TRCN0000009051	CCGGCCGAATACAAGAACCCGGATTCTCGAGAATCCGGGTTCTTGTATTCGGTTTTT
GPR171	TRCN0000009052	CCGGCCTGTACTATCACCTCTCAAACTCGAGTTTGAGAGGTGATAGTACAGGTTTTT
GPR171	TRCN0000009049	CCGGGCCTGCCTCATCTATATCAATCTCGAGATTGATATAGATGAGGCAGGCTTTTT
GPR171	TRCN0000009050	CCGGCCTTGTAATTCGACAGCTCTACTCGAGTAGAGCTGTCGAATTACAAGGTTTTT
GPR171	TRCN0000009048	CCGGGCAGCTTACATATAACAACTTCTCGAGAAGTTGTTATATGTAAGCTGCTTTTT
GPR173	TRCN0000014376	CCGGCACTGCTGTTTGGATGAGCTTCTCGAGAAGCTCATCCAAACAGCAGTGTTTTT
GPR173	TRCN0000014377	CCGGTGGTACTGCTAGGACTGATTACTCGAGTAATCAGTCCTAGCAGTACCATTTTT
GPR173	TRCN0000014373	CCGGACCTGTAATCTAGGCACCTTTCTCGAGAAAGGTGCCTAGATTACAGGTTTTTT
GPR173	TRCN0000014375	CCGGCATCGCTACTTCAAGGCCAATCTCGAGATTGGCCTTGAAGTAGCGATGTTTTT
GPR174	TRCN0000008261	CCGGCATCAGAACATATCTGCAATACTCGAGTATTGCAGATATGTTCTGATGTTTTT
GPR174	TRCN0000008264	CCGGCCTCTGGCAATAGGACCAAATCTCGAGATTTGGTCCTATTGCCAGAGGTTTTT
GPR174	TRCN0000008262	CCGGCGCTTCTGATTGTCCTATATTCTCGAGAATATAGGACAATCAGAAGCGTTTTT
GPR174	TRCN0000008265	CCGGCCACCATGACACCTGAATTATCTCGAGATAATTCAGGTGTCATGGTGGTTTTT
GPR174	TRCN0000008263	CCGGGCTGACTTACTACAAGTTCTTCTCGAGAAGAACTTGTAGTAAGTCAGCTTTTT
GPR176	TRCN0000011488	CCGGCCTCTTTATTGAGGGAGTATACTCGAGTATACTCCCTCAATAAAGAGGTTTTT
GPR176	TRCN0000011489	CCGGGCTCGGAAACTTCATGGTGTTCTCGAGAACACCATGAAGTTTCCGAGCTTTTT
GPR176	TRCN0000011490	CCGGCCACAGAACACCATCTCTATTCTCGAGAATAGAGATGGTGTTCTGTGGTTTTT
GPR176	TRCN0000011491	CCGGGCGGAAGATGAGCAGAAACAACTCGAGTTGTTTCTGCTCATCTTCCGCTTTTT
GPR176	TRCN0000011492	CCGGCGTGTTCAAATCTGTCACCAACTCGAGTTGGTGACAGATTTGAACACGTTTTT
GPR179	TRCN0000061635	CCGGGCCATTAGGAAATCTCCAAATCTCGAGATTTGGAGATTTCCTAATGGCTTTTTG
GPR179	TRCN0000061636	CCGGGCTTATCTCTACTCTGGAGATCTCGAGATCTCCAGAGTAGAGATAAGCTTTTTG
GPR179	TRCN0000061637	CCGGGCCAGTACTTTCACTCTAGAACTCGAGTTCTAGAGTGAAAGTACTGGCTTTTTG
GPR179	TRCN0000061633	CCGGCCAAAGACAAACTGCATGAAACTCGAGTTTCATGCAGTTTGTCTTTGGTTTTTG
GPR179	TRCN0000061634	CCGGCCTGGCAGAATCAGAGACAAACTCGAGTTTGTCTCTGATTCTGCCAGGTTTTTG
GPR18	TRCN0000008830	CCGGCTTTCATTTCAATCCCATCAACTCGAGTTGATGGGATTGAAATGAAAGTTTTT
GPR18	TRCN0000008831	CCGGCGAGTCATTAGTGTCATGCTACTCGAGTAGCATGACACTAATGACTCGTTTTT
GPR18	TRCN0000008832	CCGGCCCTCTGCTACTGCTCTATAACTCGAGTTATAGAGCAGTAGCAGAGGGTTTTT
GPR18	TRCN0000008833	CCGGGTGGCATTAGTGGACTTGATACTCGAGTATCAAGTCCACTAATGCCACTTTTT
GPR18	TRCN0000008834	CCGGGCTGACAGATACATGGCCATTCTCGAGAATGGCCATGTATCTGTCAGCTTTTT
GPR182	TRCN0000008035	CCGGCTTCACTCACTACTTCTACTTCTCGAGAAGTAGAAGTAGTGAGTGAAGTTTTT
GPR182	TRCN0000008032	CCGGCTACTTCTACTTTGTCAACATCTCGAGATGTTGACAAAGTAGAAGTAGTTTTT
GPR182	TRCN0000008033	CCGGCCTCTCATCACAGTCTTCAATCTCGAGATTGAAGACTGTGATGAGAGGTTTTT
GPR182	TRCN0000008034	CCGGCTGTAGTCCATTACCTTCCTACTCGAGTAGGAAGGTAATGGACTACAGTTTTT
GPR183	TRCN0000011354	CCGGGCAAACAACATAAAGCACAATCTCGAGATTGTGCTTTATGTTGTTTGCTTTTT
GPR183	TRCN0000011355	CCGGCCAAAGACATTCGTTCCAGATCTCGAGATCTGGAACGAATGTCTTTGGTTTTT
GPR183	TRCN0000011356	CCGGCGTGGGAAACTTACTAGCCTTCTCGAGAAGGCTAGTAAGTTTCCCACGTTTTT
GPR183	TRCN0000011357	CCGGCCTGAGTATTGACCGCTTCATCTCGAGATGAAGCGGTCAATACTCAGGTTTTT
GPR183	TRCN0000011358	CCGGGCCTACACGAATAGCCTACTACTCGAGTAGTAGGCTATTCGTGTAGGCTTTTT
GPR19	TRCN0000005611	CCGGCGTGCAAGGTTGTGCGATATTCTCGAGAATATCGCACAACCTTGCACGTTTTT
GPR19	TRCN0000005612	CCGGCCGAAGCAATGCCTATACTATCTCGAGATAGTATAGGCATTGCTTCGGTTTTT
GPR19	TRCN0000005613	CCGGCGGTTCTACACCATCGTCTATCTCGAGATAGACGATGGTGTAGAACCGTTTTT
GPR19	TRCN0000005614	CCGGGCTTGGCCCATTAACTCAAATCTCGAGATTTGAGTTAATGGGCCAAGCTTTTT
GPR19	TRCN0000005610	CCGGCCTCTATGAAATGTTACCGAACTCGAGTTCGGTAACATTTCATAGAGGTTTTT
GPR20	TRCN0000008840	CCGGCTCACGGTGCTCATCATCTTTCTCGAGAAAGATGATGAGCACCGTGAGTTTTT
GPR20	TRCN0000008841	CCGGCGGTTACTTCCTCAACATGCACTCGAGTGCATGTTGAGGAAGTAACCGTTTTT
GPR20	TRCN0000008842	CCGGTGCTGGTCATCAGCGTGTTTACTCGAGTAAACACGCTGATGACCAGCATTTTT
GPR20	TRCN0000008843	CCGGCCTCAGTCATCTACACCATCACTCGAGTGATGGTGTAGATGACTGAGGTTTTT
GPR21	TRCN0000008844	CCGGGCTTGCTATTAGTAACAGTTTCTCGAGAAACTGTTACTAATAGCAAGCTTTTT
GPR21	TRCN0000008845	CCGGCCTCTTGGCATTTGGCTATTTCTCGAGAAATAGCCAAATGCCAAGAGGTTTTT
GPR21	TRCN0000008846	CCGGGCCATATATCATCTACTTCTTCTCGAGAAGAAGTAGATGATATATGGCTTTTT
GPR21	TRCN0000008847	CCGGCCAACAGCACACAAAGGATATCTCGAGATATCCTTTGTGTGCTGTTGGTTTTT
GPR21	TRCN0000008848	CCGGCATTGCCATTACTAAACCTTTCTCGAGAAAGGTTTAGTAATGGCAATGTTTTT
GPR22	TRCN0000008851	CCGGCCGGATTTCTTATGTTAGAAACTCGAGTTTCTAACATAAGAAATCCGGTTTTT
GPR22	TRCN0000008852	CCGGGCTATCACTTTGGACAGATATCTCGAGATATCTGTCCAAAGTGATAGCTTTTT
GPR22	TRCN0000008853	CCGGCCTCTAACTATAGTTATCCTTCTCGAGAAGGATAACTATAGTTAGAGGTTTTT
GPR22	TRCN0000008850	CCGGCAACTATATTTCACCCTCTATCTCGAGATAGAGGGTGAAATATAGTTGTTTTT
GPR22	TRCN0000008849	CCGGCCTCACTGTATTGGTACTTTACTCGAGTAAAGTACCAATACAGTGAGGTTTTT
GPR25	TRCN0000014470	CCGGCCCGCTCATCTACCTCCTGCTCTCGAGAGCAGGAGGTAGATGAGCGGGTTTTT
GPR25	TRCN0000014471	CCGGCGTTCGGCGATGGCCTCTGCACTCGAGTGCAGAGGCCATCGCCGAACGTTTTT
GPR25	TRCN0000014472	CCGGCCGGAGGAACTCGCTGCGCATCTCGAGATGCGCAGCGAGTTCCTCCGGTTTTT
GPR25	TRCN0000014468	CCGGGCTGCGCATCATCTTCGCCATCTCGAGATGGCGAAGATGATGCGCAGCTTTTT
GPR25	TRCN0000014469	CCGGGCTGGTGGATACCTTCGTGCTCTCGAGAGCACGAAGGTATCCACCAGCTTTTT
GPR26	TRCN0000008864	CCGGCCTGAGTTTAATGAGGATATTCTCGAGAATATCCTCATTAAACTCAGGTTTTT
GPR26	TRCN0000008865	CCGGCGACTCTCACAGCCAGAACATCTCGAGATGTTCTGGCTGTGAGAGTCGTTTTT
GPR26	TRCN0000008866	CCGGGCTCTGCTGCACGTACCTCAACTCGAGTTGAGGTACGTGCAGCAGAGCTTTTT
GPR26	TRCN0000008867	CCGGCCCTATGTGATCACCAGGCTACTCGAGTAGCCTGGTGATCACATAGGGTTTTT
GPR26	TRCN0000008868	CCGGCCGCTTCCATTGCAAGCGCATCTCGAGATGCGCTTGCAATGGAAGCGGTTTTT
GPR27	TRCN0000008869	CCGGGACGGAGAAGAGGCTGTGCAACTCGAGTTGCACAGCCTCTTCTCCGTCTTTTT
GPR27	TRCN0000008870	CCGGCCGCCTGCTCTTCTTCATCCACTCGAGTGGATGAAGAAGAGCAGGCGGTTTTT
GPR27	TRCN0000008872	CCGGCGTGTGGCTGACCTTCGCGCACTCGAGTGCGCGAAGGTCAGCCACACGTTTTT
GPR27	TRCN0000008871	CCGGCCTCGTGCTGGAAGAATTCAACTCGAGTTGAATTCTTCCAGCACGAGGTTTTT
GPR3	TRCN0000004756	CCGGCGCTACCTTTCTCTGTACAATCTCGAGATTGTACAGAGAAAGGTAGCGTTTTT
GPR3	TRCN0000004753	CCGGCGTTTGAATTTCTGAGCTAAACTCGAGTTTAGCTCAGAAATTCAAACGTTTTT
GPR3	TRCN0000004754	CCGGCCACCTCTCTACACCTATCTTCTCGAGAAGATAGGTGTAGAGAGGTGGTTTTT
GPR3	TRCN0000004755	CCGGGCTCAGGCAACGTGAATGTAACTCGAGTTACATTCACGTTGCCTGAGCTTTTT
GPR3	TRCN0000189117	CCGGGCCAATGGAAACTGGATATATCTCGAGATATATCCAGTTTCCATTGGCTTTTTG
GPR31	TRCN0000008877	CCGGCGTGTTCTGCAATGCAGGCATCTCGAGATGCCTGCATTGCAGAACACGTTTTT
GPR31	TRCN0000008878	CCGGCAGAGTCCTGATGCACATCTTCTCGAGAAGATGTGCATCAGGACTCTGTTTTT
GPR31	TRCN0000008879	CCGGCGTGTGGTCCACCCTCGGCTTCTCGAGAAGCCGAGGGTGGACCACACGTTTTT
GPR31	TRCN0000008880	CCGGGCAGTGGCTCATACCTCGGATCTCGAGATCCGAGGTATGAGCCACTGCTTTTT
GPR31	TRCN0000008881	CCGGCGCTGTCTACCTGCTCAACCTCTCGAGAGGTTGAGCAGGTAGACAGCGTTTTT
GPR32	TRCN0000004715	CCGGCCGCCCACTGACTGTGGTTATCTCGAGATAACCACAGTCAGTGGGCGGTTTTT
GPR32	TRCN0000004716	CCGGCTTGGCGTTCAACTCTGACAACTCGAGTTGTCAGAGTTGAACGCCAAGTTTTT
GPR32	TRCN0000004717	CCGGTCGCTCTTGTTCCAGGAAGATCTCGAGATCTTCCTGGAACAAGAGCGATTTTT
GPR32	TRCN0000004718	CCGGCGACGGGTGATGCTCAAGGAACTCGAGTTCCTTGAGCATCACCCGTCGTTTTT
GPR32	TRCN0000004714	CCGGCCTCAGCTACTTTGCCAGTAACTCGAGTTACTGGCAAAGTAGCTGAGGTTTTT
GPR34	TRCN0000008885	CCGGCGGAAGGCAATAACAACCAAACTCGAGTTTGGTTGTTATTGCCTTCCGTTTTT
GPR34	TRCN0000008886	CCGGCCCACAGAATGCGCTTTATAACTCGAGTTATAAAGCGCATTCTGTGGGTTTTT
GPR34	TRCN0000008882	CCGGGCCTCTTAATTCTTTGAAGAACTCGAGTTCTTCAAAGAATTAAGAGGCTTTTT
GPR34	TRCN0000008883	CCGGGCTAAATGTATCATCTTGCTACTCGAGTAGCAAGATGATACATTTAGCTTTTT
GPR34	TRCN0000008884	CCGGCCTTTCCGAATAATGTATCATCTCGAGATGATACATTATTCGGAAAGGTTTTT
GPR35	TRCN0000008887	CCGGGCCCTGAACTCACTGTGTATTCTCGAGAATACACAGTGAGTTCAGGGCTTTTT
GPR35	TRCN0000008888	CCGGCGCCATCTGCTACTACTACATCTCGAGATGTAGTAGTAGCAGATGGCGTTTTT
GPR35	TRCN0000008889	CCGGCCGGCACAATTTCAACTCCATCTCGAGATGGAGTTGAAATTGTGCCGGTTTTT
GPR35	TRCN0000008890	CCGGCCCAGTGCTAAGGCCCACAAACTCGAGTTTGTGGGCCTTAGCACTGGGTTTTT
GPR35	TRCN0000008891	CCGGCCAGGGCATCTACCTGACCAACTCGAGTTGGTCAGGTAGATGCCCTGGTTTTT
GPR37	TRCN0000008892	CCGGCTTGGAAGCATTCACAAAGTACTCGAGTACTTTGTGAATGCTTCCAAGTTTTT
GPR37	TRCN0000008893	CCGGCCTTAATATCATCAGCCAGTTCTCGAGAACTGGCTGATGATATTAAGGTTTTT
GPR37	TRCN0000008894	CCGGCGTACAGATGTACTACGAAATCTCGAGATTTCGTAGTACATCTGTACGTTTTT
GPR37	TRCN0000008895	CCGGCCGGCAGAAAGGTGCATTATTCTCGAGAATAATGCACCTTTCTGCCGGTTTTT
GPR37	TRCN0000008896	CCGGCGAGGGAATAAACGGCAGATTCTCGAGAATCTGCCGTTTATTCCCTCGTTTTT
GPR37	TRCN0000121128	CCGGTGGAAGAAAGAGTTGAACGAACTCGAGTTCGTTCAACTCTTTCTTCCATTTTTG
GPR37L1	TRCN0000008248	CCGGCCAGAGGATTTCTCTCTCCTTCTCGAGAAGGAGAGAGAAATCCTCTGGTTTTT
GPR37L1	TRCN0000008249	CCGGCCTCCCTATTGTCATCTTCAACTCGAGTTGAAGATGACAATAGGGAGGTTTTT
GPR37L1	TRCN0000008250	CCGGCCCTGTATTCACTGGTGATGACTCGAGTCATCACCAGTGAATACAGGGTTTTT
GPR37L1	TRCN0000008251	CCGGGCCCGCATGTGGTGGTACTTTCTCGAGAAAGTACCACCACATGCGGGCTTTTT
GPR37L1	TRCN0000008252	CCGGCCCAGAGAACGTCTGCAACATCTCGAGATGTTGCAGACGTTCTCTGGGTTTTT
GPR39	TRCN0000004710	CCGGCCTCCAATATGTCCATCTGTACTCGAGTACAGATGGACATATTGGAGGTTTTT
GPR39	TRCN0000004711	CCGGGCAAGGAGAACTGAGAAGATTCTCGAGAATCTTCTCAGTTCTCCTTGCTTTTT
GPR39	TRCN0000004712	CCGGGCTGCAGAAGAAAGGATACTTCTCGAGAAGTATCCTTTCTTCTGCAGCTTTTT
GPR39	TRCN0000004713	CCGGGTACCTGATCATCTTCGTGATCTCGAGATCACGAAGATGATCAGGTACTTTTT
GPR39	TRCN0000063622	CCGGAGCGTACAATGACAGGTTATTCTCGAGAATAACCTGTCATTGTACGCTTTTTTG
GPR4	TRCN0000011571	CCGGGTTCATCTTCTACACCAATATCTCGAGATATTGGTGTAGAAGATGAACTTTTT
GPR4	TRCN0000011572	CCGGGATGAACCTCTATCGGGTGTTCTCGAGAACACCCGATAGAGGTTCATCTTTTT
GPR4	TRCN0000011573	CCGGCACCAATATCTACATCAGCATCTCGAGATGCTGATGTAGATATTGGTGTTTTT
GPR4	TRCN0000011574	CCGGCTGGTCTGCTTTGCGCCCTATCTCGAGATAGGGCGCAAAGCAGACCAGTTTTT
GPR4	TRCN0000011570	CCGGCCTCCCAAAGTGCTCAGATTACTCGAGTAATCTGAGCACTTTGGGAGGTTTTT
GPR42	TRCN0000014480	CCGGTGGGCTATATCTGCGGTGAAACTCGAGTTTCACCGCAGATATAGCCCATTTTT
GPR42	TRCN0000014481	CCGGCATCTTCTTCACCACCATCTACTCGAGTAGATGGTGGTGAAGAAGATGTTTTT
GPR42	TRCN0000014482	CCGGCCTGCTGCTGTTCCTGCCTTTCTCGAGAAAGGCAGGAACAGCAGCAGGTTTTT
GPR42	TRCN0000014478	CCGGCCCACTCTCTGGATTCATCTTCTCGAGAAGATGAATCCAGAGAGTGGGTTTTT
GPR42	TRCN0000014479	CCGGCTCAACTTCCTTGTCTGCTTTCTCGAGAAAGCAGACAAGGAAGTTGAGTTTTT
GPR45	TRCN0000005756	CCGGGCACAAAGGTACTCATTTGTACTCGAGTACAAATGAGTACCTTTGTGCTTTTT
GPR45	TRCN0000005757	CCGGCGTCTACTGCTGGAGAATCAACTCGAGTTGATTCTCCAGCAGTAGACGTTTTT
GPR45	TRCN0000005758	CCGGAGCACAGTCTACGTGTGCAATCTCGAGATTGCACACGTAGACTGTGCTTTTTT
GPR45	TRCN0000005759	CCGGCGTCATGCTGTGCGCCTACATCTCGAGATGTAGGCGCACAGCATGACGTTTTT
GPR45	TRCN0000005760	CCGGCCATAGTGATGCTGCTGATGACTCGAGTCATCAGCAGCATCACTATGGTTTTT
GPR50	TRCN0000011593	CCGGCCATACCCTTTGATGCTGCATCTCGAGATGCAGCATCAAAGGGTATGGTTTTT
GPR50	TRCN0000011594	CCGGCCGATGAATGTCCGGAATGTTCTCGAGAACATTCCGGACATTCATCGGTTTTT
GPR50	TRCN0000011590	CCGGGCGATGGTTATCACCATCGTTCTCGAGAACGATGGTGATAACCATCGCTTTTT
GPR50	TRCN0000011591	CCGGCCTATCGCAAATCTGCCTCTACTCGAGTAGAGGCAGATTTGCGATAGGTTTTT
GPR50	TRCN0000011592	CCGGCGGGCTCCTCAATGAGAATTTCTCGAGAAATTCTCATTGAGGAGCCCGTTTTT
GPR52	TRCN0000011600	CCGGGCTTGCAGTAAGTAATAGTTTCTCGAGAAACTATTACTTACTGCAAGCTTTTT
GPR52	TRCN0000011601	CCGGGCTCCACTGTTACATCATTATCTCGAGATAATGATGTAACAGTGGAGCTTTTT
GPR52	TRCN0000011602	CCGGACTGGCTTTATTGTTTGCTTACTCGAGTAAGCAAACAATAAAGCCAGTTTTTT
GPR52	TRCN0000011603	CCGGCAGTTATCTTTGCCTTTCATTCTCGAGAATGAAAGGCAAAGATAACTGTTTTT
GPR52	TRCN0000011604	CCGGCCAAAGAGATAAATGACCGAACTCGAGTTCGGTCATTTATCTCTTTGGTTTTT
GPR55	TRCN0000011610	CCGGCCAGCGATGTTCAAACATAAACTCGAGTTTATGTTTGAACATCGCTGGTTTTT
GPR55	TRCN0000011611	CCGGCATGTGTTTCTCCAACGTCAACTCGAGTTGACGTTGGAGAAACACATGTTTTT
GPR55	TRCN0000011612	CCGGGTGCCTTTACTTCGTCAGCATCTCGAGATGCTGACGAAGTAAAGGCACTTTTT
GPR55	TRCN0000011613	CCGGCCTACAGTTTGCAGTCCACATCTCGAGATGTGGACTGCAAACTGTAGGTTTTT
GPR55	TRCN0000011614	CCGGTGCTACTACTTTGTCATCAAACTCGAGTTTGATGACAAAGTAGTAGCATTTTT
GPR56	TRCN0000011619	CCGGGACTTCTTGCTGAGTGACAAACTCGAGTTTGTCACTCAGCAAGAAGTCTTTTT
GPR56	TRCN0000011617	CCGGCCAAACATCCTGCTTCTGCAACTCGAGTTGCAGAAGCAGGATGTTTGGTTTTT
GPR56	TRCN0000011618	CCGGCCTGGTGTTTCTGTTCAACATCTCGAGATGTTGAACAGAAACACCAGGTTTTT
GPR56	TRCN0000011615	CCGGGCGTTCAATCTTGACCTTGAACTCGAGTTCAAGGTCAAGATTGAACGCTTTTT
GPR56	TRCN0000011616	CCGGCCATCATCTTGGCTGTGCATACTCGAGTATGCACAGCCAAGATGATGGTTTTT
GPR56	TRCN0000318766	CCGGCCATCATCTTGGCTGTGCATACTCGAGTATGCACAGCCAAGATGATGGTTTTTG
GPR56	TRCN0000318831	CCGGGACTTCTTGCTGAGTGACAAACTCGAGTTTGTCACTCAGCAAGAAGTCTTTTTG
GPR56	TRCN0000318833	CCGGGCGTTCAATCTTGACCTTGAACTCGAGTTCAAGGTCAAGATTGAACGCTTTTTG
GPR6	TRCN0000004762	CCGGGCACTTTGTGTTCCAGTACTTCTCGAGAAGTACTGGAACACAAAGTGCTTTTT
GPR6	TRCN0000004763	CCGGAGTCCAAAGTGCCCTTTCGTTCTCGAGAACGAAAGGGCACTTTGGACTTTTTT
GPR6	TRCN0000004764	CCGGCCTGTATAACGCGCTCACCTACTCGAGTAGGTGAGCGCGTTATACAGGTTTTT
GPR6	TRCN0000245985	CCGGCTGCGCTTCTTCTGCTACATCCTCGAGGATGTAGCAGAAGAAGCGCAGTTTTTG
GPR6	TRCN0000189216	CCGGCCTCATATTGTGAAGCTGATTCTCGAGAATCAGCTTCACAATATGAGGTTTTTG
GPR61	TRCN0000011625	CCGGCCATGATCCATTAAATGCCTTCTCGAGAAGGCATTTAATGGATCATGGTTTTT
GPR61	TRCN0000011626	CCGGCCAACCCTTTCTTCTATGGATCTCGAGATCCATAGAAGAAAGGGTTGGTTTTT
GPR61	TRCN0000011629	CCGGACCTGCTGTTGACTTCCGAATCTCGAGATTCGGAAGTCAACAGCAGGTTTTTT
GPR61	TRCN0000011627	CCGGTGGTGGTCTTTGCTGTCCTTTCTCGAGAAAGGACAGCAAAGACCACCATTTTT
GPR61	TRCN0000011628	CCGGGCTCCTCATACTTGTGGTCTACTCGAGTAGACCACAAGTATGAGGAGCTTTTT
GPR62	TRCN0000011631	CCGGACTCTCTGGATAGCCGCCTTTCTCGAGAAAGGCGGCTATCCAGAGAGTTTTTT
GPR62	TRCN0000011632	CCGGCCTGGCACGCTACCGCCTCATCTCGAGATGAGGCGGTAGCGTGCCAGGTTTTT
GPR62	TRCN0000011633	CCGGCGGAAGCCGAAGCGGCTGTCACTCGAGTGACAGCCGCTTCGGCTTCCGTTTTT
GPR62	TRCN0000011634	CCGGCTCAGAAGTCGCAGGCTCGTTCTCGAGAACGAGCCTGCGACTTCTGAGTTTTT
GPR62	TRCN0000011630	CCGGCCAGCATAGGTGGTTTGTGAACTCGAGTTCACAAACCACCTATGCTGGTTTTT
GPR63	TRCN0000011635	CCGGCCTCCAGGGTTCAATAGAAATCTCGAGATTTCTATTGAACCCTGGAGGTTTTT
GPR63	TRCN0000011636	CCGGCCCTGGTAACTATTCTTACTACTCGAGTAGTAAGAATAGTTACCAGGGTTTTT
GPR63	TRCN0000011637	CCGGCGGGACATCCAACACAACATTCTCGAGAATGTTGTGTTGGATGTCCCGTTTTT
GPR63	TRCN0000011638	CCGGCCTGGTAATACTGTACTCATTCTCGAGAATGAGTACAGTATTACCAGGTTTTT
GPR63	TRCN0000011639	CCGGGCTGATCTACTACTGGAGGATCTCGAGATCCTCCAGTAGTAGATCAGCTTTTT
GPR64	TRCN0000011643	CCGGCCACCTGCTAAATTATCTGTTCTCGAGAACAGATAATTTAGCAGGTGGTTTTT
GPR64	TRCN0000011644	CCGGGCCATCTTTAATACCTTACAACTCGAGTTGTAAGGTATTAAAGATGGCTTTTT
GPR64	TRCN0000011640	CCGGCCTCAGTGAAATCAAGAAATACTCGAGTATTTCTTGATTTCACTGAGGTTTTT
GPR64	TRCN0000011641	CCGGGCTTACACTTTATTGAGCAAACTCGAGTTTGCTCAATAAAGTGTAAGCTTTTT
GPR64	TRCN0000011642	CCGGCGCTTTGGAAAGAGTAAAGATCTCGAGATCTTTACTCTTTCCAAAGCGTTTTT
GPR64	TRCN0000320947	CCGGTCAGTGGCAGCGTCGCTATTTCTCGAGAAATAGCGACGCTGCCACTGATTTTTG
GPR64	TRCN0000356961	CCGGCCTTTGCAGAAGTCGACAAATCTCGAGATTTGTCGACTTCTGCAAAGGTTTTTG
GPR64	TRCN0000010909	CCGGAGCTGTAGAACACGTACAAAGCTCGAGCTTTGTACGTGTTCTACAGCTTTTTTG
GPR65	TRCN0000011645	CCGGAGGGAAGGGAAGTTTAAGTTACTCGAGTAACTTAAACTTCCCTTCCCTTTTTT
GPR65	TRCN0000011646	CCGGCGGTTGCATTAACAAGTTTAACTCGAGTTAAACTTGTTAATGCAACCGTTTTT
GPR65	TRCN0000011647	CCGGGCATTGCCGTTGATCGGTATTCTCGAGAATACCGATCAACGGCAATGCTTTTT
GPR65	TRCN0000011648	CCGGCTCTCCCTTTATGGATTGATTCTCGAGAATCAATCCATAAAGGGAGAGTTTTT
GPR65	TRCN0000011649	CCGGCGGCACAATAAAGCCACGGAACTCGAGTTCCGTGGCTTTATTGTGCCGTTTTT
GPR68	TRCN0000011650	CCGGCCTGTACGAGAACATCTACATCTCGAGATGTAGATGTTCTCGTACAGGTTTTT
GPR68	TRCN0000011651	CCGGCGCCATCAACTACTACCGCTTCTCGAGAAGCGGTAGTAGTTGATGGCGTTTTT
GPR68	TRCN0000011652	CCGGCCTGTCCCTCTACTTCGGCTACTCGAGTAGCCGAAGTAGAGGGACAGGTTTTT
GPR68	TRCN0000011653	CCGGCCGCGTGTGCTTTGAGCACTACTCGAGTAGTGCTCAAAGCACACGCGGTTTTT
GPR68	TRCN0000011654	CCGGCGAGCTGTTGACCAAGCTCCACTCGAGTGGAGCTTGGTCAACAGCTCGTTTTT
GPR75	TRCN0000008921	CCGGCCAGTTTGAATTGTTTGGATTCTCGAGAATCCAAACAATTCAAACTGGTTTTT
GPR75	TRCN0000008922	CCGGCCATGTAACTTACAGCCAGTACTCGAGTACTGGCTGTAAGTTACATGGTTTTT
GPR75	TRCN0000008923	CCGGGCTCTGTATAGGAACCAGAATCTCGAGATTCTGGTTCCTATACAGAGCTTTTT
GPR77	TRCN0000008925	CCGGGTGTGTATCTTCTTATCTCATCTCGAGATGAGATAAGAAGATACACACTTTTT
GPR77	TRCN0000008926	CCGGGAAAGTGTGGACAGCAAGAAACTCGAGTTTCTTGCTGTCCACACTTTCTTTTT
GPR77	TRCN0000008928	CCGGGCTCCCACTGTATGCCGCCATCTCGAGATGGCGGCATACAGTGGGAGCTTTTT
GPR77	TRCN0000011662	CCGGGCTGACCATGTATGCCAGCGTCTCGAGACGCTGGCATACATGGTCAGCTTTTT
GPR78	TRCN0000008929	CCGGCTTTGAGCTAAGGCTGAAGTACTCGAGTACTTCAGCCTTAGCTCAAAGTTTTT
GPR78	TRCN0000008930	CCGGCTGTGGACACAGAGAATGATTCTCGAGAATCATTCTCTGTGTCCACAGTTTTT
GPR78	TRCN0000008931	CCGGGCGACCTTCCTCATCTGCTTTCTCGAGAAAGCAGATGAGGAAGGTCGCTTTTT
GPR78	TRCN0000008932	CCGGGCCACCAGGAAGATTGGCATTCTCGAGAATGCCAATCTTCCTGGTGGCTTTTT
GPR78	TRCN0000011663	CCGGGCTTGGCTACAGCAGCGCCTTCTCGAGAAGGCGCTGCTGTAGCCAAGCTTTTT
GPR81	TRCN0000008941	CCGGCCCAAGAAGAACAACAACAAACTCGAGTTTGTTGTTGTTCTTCTTGGGTTTTT
GPR81	TRCN0000008942	CCGGCGTGTCTGCTAGACTCTATTTCTCGAGAAATAGAGTCTAGCAGACACGTTTTT
GPR81	TRCN0000008943	CCGGGTGTGGTTTCTGCTTCCACATCTCGAGATGTGGAAGCAGAAACCACACTTTTT
GPR81	TRCN0000008944	CCGGGTGTGGCAAATAGTTTCCAAACTCGAGTTTGGAAACTATTTGCCACACTTTTT
GPR81	TRCN0000008945	CCGGGCTGCGGACAGGTATTTCAAACTCGAGTTTGAAATACCTGTCCGCAGCTTTTT
GPR82	TRCN0000008948	CCGGCCTATGCTACAATCGGCAGATCTCGAGATCTGCCGATTGTAGCATAGGTTTTT
GPR82	TRCN0000008949	CCGGCCTCGCAAGAGACTACTTCATCTCGAGATGAAGTAGTCTCTTGCGAGGTTTTT
GPR82	TRCN0000008950	CCGGGCTTCCTTCCTTATAGTATTTCTCGAGAAATACTATAAGGAAGGAAGCTTTTT
GPR82	TRCN0000008946	CCGGCCAGCCCAACTTTGCTAGAAACTCGAGTTTCTAGCAAAGTTGGGCTGGTTTTT
GPR82	TRCN0000008947	CCGGCCAATCATTTACATCCTCCTTCTCGAGAAGGAGGATGTAAATGATTGGTTTTT
GPR83	TRCN0000008902	CCGGCCTCCCAAAGTGTTGGGATTACTCGAGTAATCCCAACACTTTGGGAGGTTTTT
GPR83	TRCN0000008903	CCGGCCACATGCTATCTGCCAGAAACTCGAGTTTCTGGCAGATAGCATGTGGTTTTT
GPR83	TRCN0000008904	CCGGCTTCATATACTGCTGGCTGAACTCGAGTTCAGCCAGCAGTATATGAAGTTTTT
GPR83	TRCN0000008905	CCGGCCAAGAAACTGTGGCTGTGTACTCGAGTACACAGCCACAGTTTCTTGGTTTTT
GPR83	TRCN0000008906	CCGGCTTCTTCTCTTGGAACAACTACTCGAGTAGTTGTTCCAAGAGAAGAAGTTTTT
GPR84	TRCN0000008951	CCGGGTGACCCTAGTCACCAGAATTCTCGAGAATTCTGGTGACTAGGGTCACTTTTT
GPR84	TRCN0000008953	CCGGCCCTTCTTGCTGCTCAACATTCTCGAGAATGTTGAGCAGCAAGAAGGGTTTTT
GPR84	TRCN0000008954	CCGGGCTAAGCAGATGGCAGAGAAACTCGAGTTTCTCTGCCATCTGCTTAGCTTTTT
GPR84	TRCN0000008955	CCGGGAGTTTCCATAGGCTCCATTACTCGAGTAATGGAGCCTATGGAAACTCTTTTT
GPR85	TRCN0000008959	CCGGGCTATTGGTCTTAGACGAGTTCTCGAGAACTCGTCTAAGACCAATAGCTTTTT
GPR85	TRCN0000008960	CCGGGAAACTGACTTCCTTGGGTTTCTCGAGAAACCCAAGGAAGTCAGTTTCTTTTT
GPR85	TRCN0000008956	CCGGCCTCAGTGAATCAATGCCATTCTCGAGAATGGCATTGATTCACTGAGGTTTTT
GPR85	TRCN0000008957	CCGGGTGGGCACTTACTCATTCATTCTCGAGAATGAATGAGTAAGTGCCCACTTTTT
GPR85	TRCN0000008958	CCGGGCTGTTCAGATATCCTCAGATCTCGAGATCTGAGGATATCTGAACAGCTTTTT
GPR87	TRCN0000008970	CCGGGCCAAACATCATCCTGACAAACTCGAGTTTGTCAGGATGATGTTTGGCTTTTT
GPR87	TRCN0000008966	CCGGCCGGTGCTTTATCTCATTATACTCGAGTATAATGAGATAAAGCACCGGTTTTT
GPR87	TRCN0000008967	CCGGCCTCATAATGACGCTGACATTCTCGAGAATGTCAGCGTCATTATGAGGTTTTT
GPR87	TRCN0000008968	CCGGGCGTGTAATGTTTGCCTGGATCTCGAGATCCAGGCAAACATTACACGCTTTTT
GPR87	TRCN0000008969	CCGGCCTTGGTACTTCAAGTTTATTCTCGAGAATAAACTTGAAGTACCAAGGTTTTT
GPR88	TRCN0000008971	CCGGCCACGACATTTAACATCAATACTCGAGTATTGATGTTAAATGTCGTGGTTTTT
GPR88	TRCN0000008972	CCGGGCATGGTCATCTATCTCGTGTCTCGAGACACGAGATAGATGACCATGCTTTTT
GPR88	TRCN0000011666	CCGGCGTGCTCAACTTCCACCTGCTCTCGAGAGCAGGTGGAAGTTGAGCACGTTTTT
GPR88	TRCN0000011667	CCGGCGCCACCTACCAGGCGCTGTACTCGAGTACAGCGCCTGGTAGGTGGCGTTTTT
GPR89A	TRCN0000243822	CCGGGAATAGCAGCTCCCGTTATTTCTCGAGAAATAACGGGAGCTGCTATTCTTTTTG
GPR89A	TRCN0000243824	CCGGATGTGACTGACACGGATATTCCTCGAGGAATATCCGTGTCAGTCACATTTTTTG
GPR89A	TRCN0000243823	CCGGGATTACCTCCCAGATACTATTCTCGAGAATAGTATCTGGGAGGTAATCTTTTTG
GPR89A	TRCN0000243825	CCGGTGGAACCAGGGCCTGACATTTCTCGAGAAATGTCAGGCCCTGGTTCCATTTTTG
GPR89A	TRCN0000155659	CCGGTCATCCGAGCAGTCATCTTCACTCGAGTGAAGATGACTGCTCGGATGATTTTTG
GPR89B	TRCN0000014503	CCGGGCCAAGAAACTAAAGGTGAAACTCGAGTTTCACCTTTAGTTTCTTGGCTTTTT
GPR89B	TRCN0000014504	CCGGCCTTCATTCTTGTTGGAATAACTCGAGTTATTCCAACAAGAATGAAGGTTTTT
GPR89B	TRCN0000014505	CCGGCGCCAATTGTTTAAAGACTATCTCGAGATAGTCTTTAAACAATTGGCGTTTTT
GPR89B	TRCN0000014506	CCGGCCTGCTATTAGCACAGATAATCTCGAGATTATCTGTGCTAATAGCAGGTTTTT
GPR89B	TRCN0000014507	CCGGCGCTCTCTCTAGCATACTCTTCTCGAGAAGAGTATGCTAGAGAGAGCGTTTTT
GPR97	TRCN0000004735	CCGGGCAGAGATACTGGCTAAACTACTCGAGTAGTTTAGCCAGTATCTCTGCTTTTT
GPR97	TRCN0000004736	CCGGCCGTCTACATCTTTGCACTTTCTCGAGAAAGTGCAAAGATGTAGACGGTTTTT
GPR97	TRCN0000004737	CCGGACAACCATGTACGCCCTCTATCTCGAGATAGAGGGCGTACATGGTTGTTTTTT
GPR97	TRCN0000004738	CCGGCAACTTGAATGACAAGGCTTTCTCGAGAAAGCCTTGTCATTCAAGTTGTTTTT
GPR97	TRCN0000004734	CCGGGCTGTCATCATAGAGGTAGAACTCGAGTTCTACCTCTATGATGACAGCTTTTT
GPR98	TRCN0000014236	CCGGGCCAAGAGATAGCAATGAATTCTCGAGAATTCATTGCTATCTCTTGGCTTTTT
GPR98	TRCN0000014237	CCGGCCTGCCAATGATGATCCTTATCTCGAGATAAGGATCATCATTGGCAGGTTTTT
GPR98	TRCN0000014233	CCGGGAGCACACTTTCATATTTGTACTCGAGTACAAATATGAAAGTGTGCTCTTTTT
GPR98	TRCN0000014234	CCGGCGGATTTGAATCCACTGCTTTCTCGAGAAAGCAGTGGATTCAAATCCGTTTTT
GPR98	TRCN0000014235	CCGGCCCAGGAGTTTGATGATTTAACTCGAGTTAAATCATCAAACTCCTGGGTTTTT
GPRC5A	TRCN0000005628	CCGGGCCCTTAATCTTGCTGTTATTCTCGAGAATAACAGCAAGATTAAGGGCTTTTT
GPRC5A	TRCN0000005629	CCGGCCTTACAAAGACTATGAAGTACTCGAGTACTTCATAGTCTTTGTAAGGTTTTT
GPRC5A	TRCN0000005630	CCGGCCTGACCATGAATAGGACCAACTCGAGTTGGTCCTATTCATGGTCAGGTTTTT
GPRC5A	TRCN0000005631	CCGGGCTTATGTTAGTCCCGAGTTTCTCGAGAAACTCGGGACTAACATAAGCTTTTT
GPRC5A	TRCN0000005632	CCGGGCTGCCTACTCAGTTTCTCTTCTCGAGAAGAGAAACTGAGTAGGCAGCTTTTT
GPRC5A	TRCN0000280236	CCGGGCCCTTAATCTTGCTGTTATTCTCGAGAATAACAGCAAGATTAAGGGCTTTTTG
GPRC5A	TRCN0000280293	CCGGGCTTATGTTAGTCCCGAGTTTCTCGAGAAACTCGGGACTAACATAAGCTTTTTG
GPRC5A	TRCN0000280237	CCGGCCTGACCATGAATAGGACCAACTCGAGTTGGTCCTATTCATGGTCAGGTTTTTG
GPRC5A	TRCN0000297791	CCGGGCTGCCTACTCAGTTTCTCTTCTCGAGAAGAGAAACTGAGTAGGCAGCTTTTTG
GPRC5B	TRCN0000008983	CCGGCCGTTTAGAAGCAACGTGTATCTCGAGATACACGTTGCTTCTAAACGGTTTTT
GPRC5B	TRCN0000008984	CCGGGCTGACGTTTGCCTTCATCATCTCGAGATGATGAAGGCAAACGTCAGCTTTTT
GPRC5B	TRCN0000008985	CCGGACCATGTACCTCTTCGGCAATCTCGAGATTGCCGAAGAGGTACATGGTTTTTT
GPRC5B	TRCN0000008986	CCGGGCCCTCATCTACGACATGGTACTCGAGTACCATGTCGTAGATGAGGGCTTTTT
GPRC5B	TRCN0000008982	CCGGCGCAAACTAAAGCAAAGCTAACTCGAGTTAGCTTTGCTTTAGTTTGCGTTTTT
GPRC5C	TRCN0000008987	CCGGGCGGTCACACTCCAGCCAAATCTCGAGATTTGGCTGGAGTGTGACCGCTTTTT
GPRC5C	TRCN0000008988	CCGGCGAAGGAGCTTACGACATCATCTCGAGATGATGTCGTAAGCTCCTTCGTTTTT
GPRC5C	TRCN0000008989	CCGGCGTCATGTATACTTACGGCAACTCGAGTTGCCGTAAGTATACATGACGTTTTT
GPRC5C	TRCN0000008990	CCGGGCAAGAACTCTCAGGTCTTTACTCGAGTAAAGACCTGAGAGTTCTTGCTTTTT
GPRC5C	TRCN0000008991	CCGGGCGGGCATTGTCACCACGTTTCTCGAGAAACGTGGTGACAATGCCCGCTTTTT
GPRC5D	TRCN0000005634	CCGGGCTACTCTTAGCATTTCTCTTCTCGAGAAGAGAAATGCTAAGAGTAGCTTTTT
GPRC5D	TRCN0000005635	CCGGGCATTCTCTACAGATCGTGTACTCGAGTACACGATCTGTAGAGAATGCTTTTT
GPRC5D	TRCN0000005637	CCGGCAGCTCAATGTGGACTTTGTTCTCGAGAACAAAGTCCACATTGAGCTGTTTTT
GPRC5D	TRCN0000005633	CCGGGCCTTCATCATCGAGCTCAATCTCGAGATTGAGCTCGATGATGAAGGCTTTTT
GPRC6A	TRCN0000008995	CCGGCCACAAATCCAGGAGTGTGTTCTCGAGAACACACTCCTGGATTTGTGGTTTTT
GPRC6A	TRCN0000008996	CCGGGAAGCAAATAACGTGTGCATACTCGAGTATGCACACGTTATTTGCTTCTTTTT
GPRC6A	TRCN0000008993	CCGGCCAGGACTCATTCATAGTATTCTCGAGAATACTATGAATGAGTCCTGGTTTTT
GPRC6A	TRCN0000008994	CCGGGCTGTGGAGATTATTGTCATACTCGAGTATGACAATAATCTCCACAGCTTTTT
GPRC6A	TRCN0000008992	CCGGCGATCCTTATTATCTTCACTTCTCGAGAAGTGAAGATAATAAGGATCGTTTTT
GRK1	TRCN0000199423	CCGGCGGGCATCTTTGGCGAGCTGACTCGAGTCAGCTCGCCAAAGATGCCCGTTTTTTG
GRK1	TRCN0000199366	CCGGCGTGGTTCCCTCCACCCAGGTCTCGAGACCTGGGTGGAGGGAACCACGTTTTTTG
GRK1	TRCN0000195622	CCGGCCCTCTTCAAGGACCTTAACTCTCGAGAGTTAAGGTCCTTGAAGAGGGTTTTTTG
GRK1	TRCN0000199519	CCGGGCCAAACTCTTCTGCAGCTTCCTCGAGGAAGCTGCAGAAGAGTTTGGCTTTTTTG
GRK1	TRCN0000001486	CCGGCGTGAAGTACCCTGATAAGTTCTCGAGAACTTATCAGGGTACTTCACGTTTTT
GRK1	TRCN0000001487	CCGGCTGGAAAGACATCGAGGACTACTCGAGTAGTCCTCGATGTCTTTCCAGTTTTT
GRK1	TRCN0000001488	CCGGCTACAACGTGAATGAGGAGAACTCGAGTTCTCCTCATTCACGTTGTAGTTTTT
GRK1	TRCN0000001489	CCGGGACTATGACACGGCAGACAATCTCGAGATTGTCTGCCGTGTCATAGTCTTTTT
GRK1	TRCN0000010624	CCGGCTCTGGCCTATGCGTTTGAAACTCGAGTTTCAAACGCATAGGCCAGAGTTTTT
GRK4	TRCN0000000986	CCGGGCCTACGCTTATGAAACCAAACTCGAGTTTGGTTTCATAAGCGTAGGCTTTTT
GRK4	TRCN0000000987	CCGGAGGATGTTACTCACCAAGAATCTCGAGATTCTTGGTGAGTAACATCCTTTTTT
GRK4	TRCN0000000988	CCGGACCCGTAACAAAGAACACATTCTCGAGAATGTGTTCTTTGTTACGGGTTTTTT
GRK4	TRCN0000000989	CCGGGAATATGAAGTTGCCGATGATCTCGAGATCATCGGCAACTTCATATTCTTTTT
GRK4	TRCN0000000990	CCGGCTTGGCTGTCTGATCTATGAACTCGAGTTCATAGATCAGACAGCCAAGTTTTT
GRK4	TRCN0000196888	CCGGGCTTCTTCTATAGACTCTTCACTCGAGTGAAGAGTCTATAGAAGAAGCTTTTTTG
GRK4	TRCN0000121127	CCGGGCAGTCTTTGTGACAAGCAACCTCGAGGTTGCTTGTCACAAAGACTGCTTTTTTG
GRK4	TRCN0000121129	CCGGGCAAAGTAGATTCGTAGTTAGCTCGAGCTAACTACGAATCTACTTTGCTTTTTTG
GRK4	TRCN0000121131	CCGGCTGTCAATCTTAGATAGATTCCTCGAGGAATCTATCTAAGATTGACAGTTTTTTG
GRK4	TRCN0000121318	CCGGGAATACCAAGAAAGCTCATATCTCGAGATATGAGCTTTCTTGGTATTCTTTTTTG
GRK4	TRCN0000121320	CCGGGCTTTGCCATTAGATCTAGACCTCGAGGTCTAGATCTAATGGCAAAGCTTTTTTG
GRK5	TRCN0000195681	CCGGCCTTAGAAGTGGAAGTAGTGGCTCGAGCCACTACTTCCACTTCTAAGGTTTTTTG
GRK5	TRCN0000196900	CCGGGCAATAGAAATCCAATTGGATCTCGAGATCCAATTGGATTTCTATTGCTTTTTTG
GRK5	TRCN0000234562	CCGGTGAACGTGTTTGGACCTAATGCTCGAGCATTAGGTCCAAACACGTTCATTTTTG
GRK5	TRCN0000234561	CCGGGGGAGAACCATTCCACGAATACTCGAGTATTCGTGGAATGGTTCTCCCTTTTTG
GRK5	TRCN0000000840	CCGGCGAAGGACCATAGACAGAGATCTCGAGATCTCTGTCTATGGTCCTTCGTTTTT
GRK5	TRCN0000000841	CCGGGAAGGAAATTATGACCAAGTACTCGAGTACTTGGTCATAATTTCCTTCTTTTT
GRK5	TRCN0000000842	CCGGACGAGATGATAGAAACAGAATCTCGAGATTCTGTTTCTATCATCTCGTTTTTT
GRK5	TRCN0000000843	CCGGCCACCACATAAACTCAAACCACTCGAGTGGTTTGAGTTTATGTGGTGGTTTTT
GRK5	TRCN0000010557	CCGGGTGAGACTTTGAGGGTGTATACTCGAGTATACACCCTCAAAGTCTCACTTTTT
GRK6	TRCN0000199727	CCGGGCGGCAGCTAACGCAGAATTTCTCGAGAAATTCTGCGTTAGCTGCCGCTTTTTTG
GRK6	TRCN0000195556	CCGGCGAATGTATATAGCGACCAGACTCGAGTCTGGTCGCTATATACATTCGTTTTTTG
GRK6	TRCN0000199094	CCGGCCGCTCACTTTGCTCACAGCTCTCGAGAGCTGTGAGCAAAGTGAGCGGTTTTTTG
GRK6	TRCN0000199994	CCGGCGAGGAGTATTCCGAGCGCTTCTCGAGAAGCGCTCGGAATACTCCTCGTTTTTTG
GRK6	TRCN0000001367	CCGGCCTCGACAGCATCTACTTCAACTCGAGTTGAAGTAGATGCTGTCGAGGTTTTT
GRK6	TRCN0000001368	CCGGCAGCATCTACTTCAACCGTTTCTCGAGAAACGGTTGAAGTAGATGCTGTTTTT
GRK6	TRCN0000001369	CCGGCAGTAGGTTTGTAGTGAGCTTCTCGAGAAGCTCACTACAAACCTACTGTTTTT
GRK6	TRCN0000010619	CCGGCTGAATGTCTTTGGGCTGGATCTCGAGATCCAGCCCAAAGACATTCAGTTTTT
GRK7	TRCN0000002406	CCGGCGGCTGACATAATCCTCGAATCTCGAGATTCGAGGATTATGTCAGCCGTTTTT
GRK7	TRCN0000002407	CCGGTGGCGTGTGTTTGTTATTGTACTCGAGTACAATAACAAACACACGCCATTTTT
GRK7	TRCN0000002408	CCGGGCATGGCAGGAAGAAATTATACTCGAGTATAATTTCTTCCTGCCATGCTTTTT
GRK7	TRCN0000002409	CCGGGCCAAAGACATCGCTGAAATTCTCGAGAATTTCAGCGATGTCTTTGGCTTTTT
GRK7	TRCN0000199318	CCGGCCTCGGCAACTGCAGGTTATCCTCGAGGATAACCTGCAGTTGCCGAGGTTTTTTG
GRK7	TRCN0000199974	CCGGCCTATGCCTTTGAGAGCAAGACTCGAGTCTTGCTCTCAAAGGCATAGGTTTTTTG
GRK7	TRCN0000010910	CCGGCGAACACCATTCAAAGATTACCTCGAGGTAATCTTTGAATGGTGTTCGTTTTTTG
GRK7	TRCN0000189120	CCGGCAGTGGAAACTCTTCGAGATGCTCGAGCATCTCGAAGAGTTTCCACTGTTTTTTG
GRK7	TRCN0000203906	CCGGGCAACCAGTGTCAGACAAGTACTCGAGTACTTGTCTGACACTGGTTGCTTTTTTG
GRK7	TRCN0000189068	CCGGGCCTGGAAGCTGGCCTAATTGCTCGAGCAATTAGGCCAGCTTCCAGGCTTTTTTG
GRK7	TRCN0000203961	CCGGCTGCAAGACGAGGTCAAATTCCTCGAGGAATTTGACCTCGTCTTGCAGTTTTTTG
GRK7	TRCN0000010696	CCGGCTGGGAAGATGTATGCCTGTACTCGAGTACAGGCATACATCTTCCCAGTTTTT
GRM1	TRCN0000009006	CCGGGCCTACTATTATCCTGATTATCTCGAGATAATCAGGATAATAGTAGGCTTTTT
GRM1	TRCN0000009008	CCGGCCCAAGTATCAAGGAAGTCTACTCGAGTAGACTTCCTTGATACTTGGGTTTTT
GRM1	TRCN0000009009	CCGGGCCATGCTTGACATAGTCAAACTCGAGTTTGACTATGTCAAGCATGGCTTTTT
GRM1	TRCN0000009010	CCGGCCTCAACATCTTCCGAAGAAACTCGAGTTTCTTCGGAAGATGTTGAGGTTTTT
GRM2	TRCN0000009011	CCGGCTACTGCATGACCTTCATCTTCTCGAGAAGATGAAGGTCATGCAGTAGTTTTT
GRM2	TRCN0000009013	CCGGCACTGCCATCACTGGTGTTATCTCGAGATAACACCAGTGATGGCAGTGTTTTT
GRM2	TRCN0000009014	CCGGCCATCTTCTATGTCACCTCCACTCGAGTGGAGGTGACATAGAAGATGGTTTTT
GRM2	TRCN0000011671	CCGGCCCTTGGAACAACAGCCGGAACTCGAGTTCCGGCTGTTGTTCCAAGGGTTTTT
GRM3	TRCN0000009016	CCGGCGAAGCTAAGTTCATAGGTTTCTCGAGAAACCTATGAACTTAGCTTCGTTTTT
GRM3	TRCN0000009017	CCGGGCCTGTTTCCTATTAACGAAACTCGAGTTTCGTTAATAGGAAACAGGCTTTTT
GRM3	TRCN0000009018	CCGGGCAGATAGCATAGTCAAGTTTCTCGAGAAACTTGACTATGCTATCTGCTTTTT
GRM3	TRCN0000009015	CCGGCAGAACATGGAAATAACCATTCTCGAGAATGGTTATTTCCATGTTCTGTTTTT
GRM3	TRCN0000011672	CCGGCCTGTCATACTGCATGACATTCTCGAGAATGTCATGCAGTATGACAGGTTTTT
GRM4	TRCN0000009019	CCGGGCCCTGTCTTTCTGTTCTCTTCTCGAGAAGAGAACAGAAAGACAGGGCTTTTT
GRM4	TRCN0000009020	CCGGGCGCTATGACATCTACCAATACTCGAGTATTGGTAGATGTCATAGCGCTTTTT
GRM4	TRCN0000009022	CCGGCCTGTGACCTTCAATGAGAATCTCGAGATTCTCATTGAAGGTCACAGGTTTTT
GRM5	TRCN0000009027	CCGGCCAAGTATATCGCCTTCACAACTCGAGTTGTGAAGGCGATATACTTGGTTTTT
GRM5	TRCN0000009026	CCGGCCCGATGTCAAGTGGTTTGATCTCGAGATCAAACCACTTGACATCGGGTTTTT
GRM5	TRCN0000009025	CCGGGCCACCCTGTTTGTTACTGTACTCGAGTACAGTAACAAACAGGGTGGCTTTTT
GRM5	TRCN0000009023	CCGGCCGTGTTCACACACACACAATCTCGAGATTGTGTGTGTGTGAACACGGTTTTT
GRM5	TRCN0000009024	CCGGGCCATCTATTCGATGGCCTATCTCGAGATAGGCCATCGAATAGATGGCTTTTT
GRM6	TRCN0000009028	CCGGCCACTGTTTAAGATCAGTATACTCGAGTATACTGATCTTAAACAGTGGTTTTT
GRM6	TRCN0000009029	CCGGCCCTGTGATGTTCAACGAGAACTCGAGTTCTCGTTGAACATCACAGGGTTTTT
GRM6	TRCN0000009030	CCGGCGCCGAGTTCTGGGAAGAGAACTCGAGTTCTCTTCCCAGAACTCGGCGTTTTT
GRM6	TRCN0000009031	CCGGACATCCAGACAACCACGCTAACTCGAGTTAGCGTGGTTGTCTGGATGTTTTTT
GRM6	TRCN0000009032	CCGGAGCGTGATTGACTATGAGGAACTCGAGTTCCTCATAGTCAATCACGCTTTTTT
GRM7	TRCN0000009037	CCGGCCCAGATTAGTTATGCATCAACTCGAGTTGATGCATAACTAATCTGGGTTTTT
GRM7	TRCN0000009033	CCGGCCTTACTTTATCTGGGCTTAACTCGAGTTAAGCCCAGATAAAGTAAGGTTTTT
GRM7	TRCN0000009034	CCGGGCCACTTTCATCCGCTACAATCTCGAGATTGTAGCGGATGAAAGTGGCTTTTT
GRM7	TRCN0000009035	CCGGCCAGACTCATAAGCCCAACATCTCGAGATGTTGGGCTTATGAGTCTGGTTTTT
GRM7	TRCN0000009036	CCGGGCTCGAACAGTCGCTTACTTTCTCGAGAAAGTAAGCGACTGTTCGAGCTTTTT
GRM8	TRCN0000009039	CCGGCCGCTATAATGACACACCTATCTCGAGATAGGTGTGTCATTATAGCGGTTTTT
GRM8	TRCN0000009040	CCGGCGACAAGATTTCTGGCGTCATCTCGAGATGACGCCAGAAATCTTGTCGTTTTT
GRM8	TRCN0000009041	CCGGCCTGCATCATTTGGTTAGCTTCTCGAGAAGCTAACCAAATGATGCAGGTTTTT
GRM8	TRCN0000009042	CCGGGCTAAGTGATAACACCAGGTACTCGAGTACCTGGTGTTATCACTTAGCTTTTT
GRM8	TRCN0000009038	CCGGCCCACATTGTTTAACTTGTATCTCGAGATACAAGTTAAACAATGTGGGTTTTT
GRPR	TRCN0000009043	CCGGTGAGGGACGGTTTTGCTTTATCTCGAGATAAAGCAAAACCGTCCCTCATTTTT
GRPR	TRCN0000009044	CCGGGCTTACAATCTTCCCGTGGAACTCGAGTTCCACGGGAAGATTGTAAGCTTTTT
GRPR	TRCN0000009045	CCGGCCACTGTCGATCATCTCTGTTCTCGAGAACAGAGATGATCGACAGTGGTTTTT
GRPR	TRCN0000009046	CCGGGCCACCTTTAGCCTCATCAATCTCGAGATTGATGAGGCTAAAGGTGGCTTTTT
GRPR	TRCN0000009047	CCGGCCATTTCATGCACTGCAACATCTCGAGATGTTGCAGTGCATGAAATGGTTTTT
HCRTR1	TRCN0000004745	CCGGCTCTTCTCAGTCTGTGATGAACTCGAGTTCATCACAGACTGAGAAGAGTTTTT
HCRTR1	TRCN0000004747	CCGGCAATGTCCTTAAGAGGGTGTTCTCGAGAACACCCTCTTAAGGACATTGTTTTT
HCRTR1	TRCN0000004744	CCGGGCGTGATTATCTGTACCCAAACTCGAGTTTGGGTACAGATAATCACGCTTTTT
HCRTR1	TRCN0000063442	CCGGGGAGGAGCTTCTACGTGTATGCTCGAGCATACACGTAGAAGCTCCTCCTTTTTG
HCRTR2	TRCN0000009053	CCGGTGACAAGGATACCTGAGTAAACTCGAGTTTACTCAGGTATCCTTGTCATTTTT
HCRTR2	TRCN0000009054	CCGGGATGTTTAAGAGCACAGCAAACTCGAGTTTGCTGTGCTCTTAAACATCTTTTT
HCRTR2	TRCN0000009055	CCGGCCAAGATGTACCACATCTGTTCTCGAGAACAGATGTGGTACATCTTGGTTTTT
HCRTR2	TRCN0000009056	CCGGGAAGTCCTTGACCACTCAAATCTCGAGATTTGAGTGGTCAAGGACTTCTTTTT
HRH1	TRCN0000009062	CCGGCGCATTCAAGACAGTATGTATCTCGAGATACATACTGTCTTGAATGCGTTTTT
HRH1	TRCN0000009063	CCGGGCTCTGGTTCTATGCCAAGATCTCGAGATCTTGGCATAGAACCAGAGCTTTTT
HRH1	TRCN0000009064	CCGGCCTCCCTTCCTTCTCAGAAATCTCGAGATTTCTGAGAAGGAAGGGAGGTTTTT
HRH1	TRCN0000009065	CCGGCGTCGTCATGCCTATGAACATCTCGAGATGTTCATAGGCATGACGACGTTTTT
HRH1	TRCN0000011675	CCGGCCCTGGAAATTCTGCCTTATTCTCGAGAATAAGGCAGAATTTCCAGGGTTTTT
HRH2	TRCN0000009066	CCGGGCCATCAATGAGGTGTTAGAACTCGAGTTCTAACACCTCATTGATGGCTTTTT
HRH2	TRCN0000009067	CCGGGCCAAGAGGATCAATCACATTCTCGAGAATGTGATTGATCCTCTTGGCTTTTT
HRH2	TRCN0000009068	CCGGCCGCAACCTGACCAATTGTTTCTCGAGAAACAATTGGTCAGGTTGCGGTTTTT
HRH2	TRCN0000009069	CCGGGCCATCTCTCTGGTCTTAATTCTCGAGAATTAAGACCAGAGAGATGGCTTTTT
HRH2	TRCN0000011676	CCGGGCTACTGATGGGAATGATTAACTCGAGTTAATCATTCCCATCAGTAGCTTTTT
HRH3	TRCN0000009070	CCGGCTGCCTTCTGTCTCTTGCATACTCGAGTATGCAAGAGACAGAAGGCAGTTTTT
HRH3	TRCN0000009071	CCGGTGCCTTCAACATCGTGCTCATCTCGAGATGAGCACGATGTTGAAGGCATTTTT
HRH3	TRCN0000009072	CCGGCTATGCCGAGTTCTTCTACAACTCGAGTTGTAGAAGAACTCGGCATAGTTTTT
HRH3	TRCN0000009073	CCGGTCCCTGACTACTGGTACGAAACTCGAGTTTCGTACCAGTAGTCAGGGATTTTT
HRH3	TRCN0000009074	CCGGCGCGCTGGTCATGCTCGCCTTCTCGAGAAGGCGAGCATGACCAGCGCGTTTTT
HRH4	TRCN0000009076	CCGGCCAGTCATCTTAGTCGCTTATCTCGAGATAAGCGACTAAGATGACTGGTTTTT
HRH4	TRCN0000009077	CCGGGCTGTGTCTTATAGAACTCAACTCGAGTTGAGTTCTATAAGACACAGCTTTTT
HRH4	TRCN0000009078	CCGGCCATATTCTCTGTTCACAATTCTCGAGAATTGTGAACAGAGAATATGGTTTTT
HRH4	TRCN0000009079	CCGGGCACTCGTGTTACTTTAGCATCTCGAGATGCTAAAGTAACACGAGTGCTTTTT
HRH4	TRCN0000009075	CCGGCCAGTGAATAATAGCAGTATACTCGAGTATACTGCTATTATTCACTGGTTTTT
HTR1A	TRCN0000009080	CCGGCCCGCCTCTTTCGAGAGGAAACTCGAGTTTCCTCTCGAAAGAGGCGGGTTTTT
HTR1A	TRCN0000009081	CCGGCCAATTATCTTATTGGCTCTTCTCGAGAAGAGCCAATAAGATAATTGGTTTTT
HTR1A	TRCN0000009082	CCGGGCAAGGATCATGGCTACACTACTCGAGTAGTGTAGCCATGATCCTTGCTTTTT
HTR1A	TRCN0000009083	CCGGTGGTTCTCTATGGGCGCATATCTCGAGATATGCGCCCATAGAGAACCATTTTT
HTR1B	TRCN0000009087	CCGGCGCCAAGGACTACATTTACCACTCGAGTGGTAAATGTAGTCCTTGGCGTTTTT
HTR1B	TRCN0000009085	CCGGCTTTGTGATTGCCACAGTGTACTCGAGTACACTGTGGCAATCACAAAGTTTTT
HTR1B	TRCN0000009086	CCGGACCTCTATTAACTCGCGGGTTCTCGAGAACCCGCGAGTTAATAGAGGTTTTTT
HTR1B	TRCN0000011677	CCGGGCCTTTATTGTGTGTTGGCTACTCGAGTAGCCAACACACAATAAAGGCTTTTT
HTR1B	TRCN0000011678	CCGGGTGTATGTGAACCAAGTCAAACTCGAGTTTGACTTGGTTCACATACACTTTTT
HTR1D	TRCN0000063118	CCGGCCAATAATCTACACTGTGTTTCTCGAGAAACACAGTGTAGATTATTGGTTTTTG
HTR1D	TRCN0000063119	CCGGCGACCTCTTGGTTTCCATCTTCTCGAGAAGATGGAAACCAAGAGGTCGTTTTTG
HTR1D	TRCN0000063120	CCGGGTGTTGCTCATCATCCTATATCTCGAGATATAGGATGATGAGCAACACTTTTTG
HTR1D	TRCN0000063121	CCGGCTTTGTACTCACCACCATCTTCTCGAGAAGATGGTGGTGAGTACAAAGTTTTTG
HTR1D	TRCN0000063122	CCGGCCCTGGAATACAGTAAACGCACTCGAGTGCGTTTACTGTATTCCAGGGTTTTTG
HTR1E	TRCN0000186831	CCGGCCCTTCGACAATGATCTAGATCTCGAGATCTAGATCATTGTCGAAGGGTTTTTG
HTR1E	TRCN0000063158	CCGGCCATGTTATCTACACCATTTACTCGAGTAAATGGTGTAGATAACATGGTTTTTG
HTR1E	TRCN0000063159	CCGGCCCTCTGCTCTATACGAGTTTCTCGAGAAACTCGTATAGAGCAGAGGGTTTTTG
HTR1E	TRCN0000063161	CCGGGTTGCTGAACTTGGCTGTGATCTCGAGATCACAGCCAAGTTCAGCAACTTTTTG
HTR1E	TRCN0000063162	CCGGGATTCTCTATTACCGGATTTACTCGAGTAAATCCGGTAATAGAGAATCTTTTTG
HTR1F	TRCN0000009088	CCGGCCACATTGTTTCCACCATTTACTCGAGTAAATGGTGGAAACAATGTGGTTTTT
HTR1F	TRCN0000009089	CCGGGCACTAAATCAGTTTCCACATCTCGAGATGTGGAAACTGATTTAGTGCTTTTT
HTR1F	TRCN0000009090	CCGGGTTGTTAATGTCTGTGACAAACTCGAGTTTGTCACAGACATTAACAACTTTTT
HTR1F	TRCN0000009091	CCGGCCCTTCAGCATTGTGTATATTCTCGAGAATATACACAATGCTGAAGGGTTTTT
HTR1F	TRCN0000009092	CCGGCCATCAACAGACTTTGATAAACTCGAGTTTATCAAAGTCTGTTGATGGTTTTT
HTR2A	TRCN0000009097	CCGGGCTCAACTACGAACTCCCTAACTCGAGTTAGGGAGTTCGTAGTTGAGCTTTTT
HTR2A	TRCN0000009093	CCGGGCCACTAAGGTCAGTGTTATACTCGAGTATAACACTGACCTTAGTGGCTTTTT
HTR2A	TRCN0000009094	CCGGCCCTGCTCAATGTGTTTGTTTCTCGAGAAACAAACACATTGAGCAGGGTTTTT
HTR2A	TRCN0000009095	CCGGCCTTACTTCATCTCCAGGAAACTCGAGTTTCCTGGAGATGAAGTAAGGTTTTT
HTR2A	TRCN0000009096	CCGGGCCTACAAGTCTAGCCAACTTCTCGAGAAGTTGGCTAGACTTGTAGGCTTTTT
HTR2B	TRCN0000014483	CCGGGCAGTTGTCATCAAACATAATCTCGAGATTATGTTTGATGACAACTGCTTTTT
HTR2B	TRCN0000014484	CCGGGCCTGGTTATTTCTTGACGTTCTCGAGAACGTCAAGAAATAACCAGGCTTTTT
HTR2B	TRCN0000014485	CCGGCCAGTCCCTATTAAAGGGATACTCGAGTATCCCTTTAATAGGGACTGGTTTTT
HTR2B	TRCN0000014486	CCGGCCGATATATCACCTGCAATTACTCGAGTAATTGCAGGTGATATATCGGTTTTT
HTR2B	TRCN0000014487	CCGGGCACAATTCCTGAGCACATTTCTCGAGAAATGTGCTCAGGAATTGTGCTTTTT
HTR2C	TRCN0000009098	CCGGGCAGTTATTTACCAGAAGTTTCTCGAGAAACTTCTGGTAAATAACTGCTTTTT
HTR2C	TRCN0000009099	CCGGCCCGGTATAGAGATGCAAGTTCTCGAGAACTTGCATCTCTATACCGGGTTTTT
HTR2C	TRCN0000009100	CCGGGCACTTTCAATCGTCATCATACTCGAGTATGATGACGATTGAAAGTGCTTTTT
HTR2C	TRCN0000009101	CCGGCCGTTTCAATTCGCGGACTAACTCGAGTTAGTCCGCGAATTGAAACGGTTTTT
HTR2C	TRCN0000009102	CCGGCCGCTGACGATTATGGTGATTCTCGAGAATCACCATAATCGTCAGCGGTTTTT
HTR4	TRCN0000009117	CCGGCGGCTATATCAATTCCGGGTTCTCGAGAACCCGGAATTGATATAGCCGTTTTT
HTR4	TRCN0000009113	CCGGCGGTCACTGATGTCTCCAAATCTCGAGATTTGGAGACATCAGTGACCGTTTTT
HTR4	TRCN0000009114	CCGGGCACCATTCTTTGTCACCAATCTCGAGATTGGTGACAAAGAATGGTGCTTTTT
HTR4	TRCN0000009115	CCGGCGCCTTCTTGAATAAGTCTTTCTCGAGAAAGACTTATTCAAGAAGGCGTTTTT
HTR4	TRCN0000009116	CCGGCCTATAATGCAAGGCTGGAATCTCGAGATTCCAGCCTTGCATTATAGGTTTTT
HTR5A	TRCN0000009118	CCGGCGGAGTGCTTATTCTCACCTTCTCGAGAAGGTGAGAATAAGCACTCCGTTTTT
HTR5A	TRCN0000009119	CCGGCTTCGTGTACTGGAAGATCTACTCGAGTAGATCTTCCAGTACACGAAGTTTTT
HTR5A	TRCN0000009120	CCGGCCAATAGCGTCTCACCCATATCTCGAGATATGGGTGAGACGCTATTGGTTTTT
HTR5A	TRCN0000009121	CCGGCGAGCCTTCCTACGCCGTGTTCTCGAGAACACGGCGTAGGAAGGCTCGTTTTT
HTR5A	TRCN0000011679	CCGGCTCTCGGTCTTCGGAGTGCTTCTCGAGAAGCACTCCGAAGACCGAGAGTTTTT
HTR6	TRCN0000063449	CCGGGCATGTTCTTTGTGACCTGGTCTCGAGACCAGGTCACAAAGAACATGCTTTTTG
HTR6	TRCN0000063450	CCGGGCGCAACACGTCCAACTTCTTCTCGAGAAGAAGTTGGACGTGTTGCGCTTTTTG
HTR6	TRCN0000063451	CCGGCCCACTCTTCATGCGGGACTTCTCGAGAAGTCCCGCATGAAGAGTGGGTTTTTG
HTR6	TRCN0000063452	CCGGGCTGCGCTACAAGCTGCGCATCTCGAGATGCGCAGCTTGTAGCGCAGCTTTTTG
HTR6	TRCN0000257492	CCGGCGCCGTCAATTTCTTCAACATCTCGAGATGTTGAAGAAATTGACGGCGTTTTTG
HTR7	TRCN0000009122	CCGGGCACACCAACAGAACTGAGTTCTCGAGAACTCAGTTCTGTTGGTGTGCTTTTT
HTR7	TRCN0000009123	CCGGGCTCAGAATGTAAATGATGATCTCGAGATCATCATTTACATTCTGAGCTTTTT
HTR7	TRCN0000009124	CCGGCCAGGACTTTGGCTATACGATCTCGAGATCGTATAGCCAAAGTCCTGGTTTTT
HTR7	TRCN0000009125	CCGGGTACCGGAATATCAACCGGAACTCGAGTTCCGGTTGATATTCCGGTACTTTTT
HTR7	TRCN0000009126	CCGGGACCTGAGTTTGTGCTACAAACTCGAGTTTGTAGCACAAACTCAGGTCTTTTT
INSL5	TRCN0000151025	CCGGGTCAAAGAAGCATTCAGTGATCTCGAGATCACTGAATGCTTCTTTGACTTTTTTG
INSL5	TRCN0000152191	CCGGCAAACTTTGTGTTGCACTGATCTCGAGATCAGTGCAACACAAAGTTTGTTTTTTG
INSL5	TRCN0000135054	CCGGCTCCCACATAAACGTGAGTTTCTCGAGAAACTCACGTTTATGTGGGAGTTTTTTG
INSL5	TRCN0000135372	CCGGGCAGAGCTTTATCACATGTTTCTCGAGAAACATGTGATAAAGCTCTGCTTTTTTG
INSL5	TRCN0000136707	CCGGCATTCAGTGATGTCAAGACAACTCGAGTTGTCTTGACATCACTGAATGTTTTTTG
INSL5	TRCN0000138744	CCGGCATACGGACAGTCATCTATATCTCGAGATATAGATGACTGTCCGTATGTTTTTTG
INSL5	TRCN0000136706	CCGGCTGAAGAGCTTTGGAAGTCAACTCGAGTTGACTTCCAAAGCTCTTCAGTTTTTTG
KISS1R	TRCN0000011605	CCGGGCGGCTATTCTTCTGTTATTACTCGAGTAATAACAGAAGAATAGCCGCTTTTT
KISS1R	TRCN0000011608	CCGGCTACAGCAACTCCGCGCTGAACTCGAGTTCAGCGCGGAGTTGCTGTAGTTTTT
KISS1R	TRCN0000011609	CCGGGCGGACCGTGACCAACTTCTACTCGAGTAGAAGTTGGTCACGGTCCGCTTTTT
KISS1R	TRCN0000011606	CCGGGACCAACTTCTACATCGCCAACTCGAGTTGGCGATGTAGAAGTTGGTCTTTTT
KISS1R	TRCN0000011607	CCGGGTGCAAGTTCGTCAACTACATCTCGAGATGTAGTTGACGAACTTGCACTTTTT
LGR4	TRCN0000004739	CCGGCCAGCTAGATTGCAGTTTAATCTCGAGATTAAACTGCAATCTAGCTGGTTTTT
LGR4	TRCN0000004740	CCGGGCGTAATCAAATCTACCAAATCTCGAGATTTGGTAGATTTGATTACGCTTTTT
LGR4	TRCN0000004741	CCGGCCAATAACTAACCTAGATGTACTCGAGTACATCTAGGTTAGTTATTGGTTTTT
LGR4	TRCN0000004742	CCGGGCTGAGTGCTTTGCAGTCTTTCTCGAGAAAGACTGCAAAGCACTCAGCTTTTT
LGR4	TRCN0000004743	CCGGCCGTTATCTACACTAAGCTATCTCGAGATAGCTTAGTGTAGATAACGGTTTTT
LGR4	TRCN0000273590	CCGGGTTTAGATGCCAACCATATTACTCGAGTAATATGGTTGGCATCTAAACTTTTTG
LGR4	TRCN0000273533	CCGGGCTGAGTGCTTTGCAGTCTTTCTCGAGAAAGACTGCAAAGCACTCAGCTTTTTG
LGR4	TRCN0000285015	CCGGCAAAGAACAGGTGCCTAAATTCTCGAGAATTTAGGCACCTGTTCTTTGTTTTTG
LGR5	TRCN0000011585	CCGGCCATCCAATTTGTTGGGAGATCTCGAGATCTCCCAACAAATTGGATGGTTTTT
LGR5	TRCN0000011586	CCGGCCATAGCAGTTCTGGCACTTACTCGAGTAAGTGCCAGAACTGCTATGGTTTTT
LGR5	TRCN0000011587	CCGGCCGTCTGCAATCAGTTACCTACTCGAGTAGGTAACTGATTGCAGACGGTTTTT
LGR5	TRCN0000011588	CCGGCTTACATTTATCAGTCCTGAACTCGAGTTCAGGACTGATAAATGTAAGTTTTT
LGR5	TRCN0000011589	CCGGGCTCTACTGCAATTTGGACAACTCGAGTTGTCCAAATTGCAGTAGAGCTTTTT
LGR6	TRCN0000063618	CCGGGAGGGAAGTAAAGACAGTGAACTCGAGTTCACTGTCTTTACTTCCCTCTTTTTG
LGR6	TRCN0000063619	CCGGGCATTCCAGTACCTGCCTAAACTCGAGTTTAGGCAGGTACTGGAATGCTTTTTG
LGR6	TRCN0000063620	CCGGCCTGTGAGTACCTCTTTGAAACTCGAGTTTCAAAGAGGTACTCACAGGTTTTTG
LGR6	TRCN0000063621	CCGGCGGTGCCTACATCAAACTGTACTCGAGTACAGTTTGATGTAGGCACCGTTTTTG
LGR6	TRCN0000246221	CCGGGTGTCAGAAATTGGAGGAAATCTCGAGATTTCCTCCAATTTCTGACACTTTTTG
LHCGR	TRCN0000011702	CCGGCCACAGAAAGTTCTATCTGTTCTCGAGAACAGATAGAACTTTCTGTGGTTTTT
LHCGR	TRCN0000011703	CCGGGCTGAACTTTATAGAAGGAAACTCGAGTTTCCTTCTATAAAGTTCAGCTTTTT
LHCGR	TRCN0000011705	CCGGGCTGCGATTAAGACATGCCATCTCGAGATGGCATGTCTTAATCGCAGCTTTTT
LHCGR	TRCN0000011704	CCGGCCTCCTCAATTTGTCTGAAATCTCGAGATTTCAGACAAATTGAGGAGGTTTTT
LPAR1	TRCN0000011367	CCGGCCTATTGGTCATGGTGGCAATCTCGAGATTGCCACCATGACCAATAGGTTTTT
LPAR1	TRCN0000011368	CCGGGCCTATGAGAAATTCTTCCTTCTCGAGAAGGAAGAATTTCTCATAGGCTTTTT
LPAR1	TRCN0000011365	CCGGGCCATCGTTATGGGTGCTATACTCGAGTATAGCACCCATAACGATGGCTTTTT
LPAR1	TRCN0000364616	CCGGTTTACTCCTACCGCGACAAAGCTCGAGCTTTGTCGCGGTAGGAGTAAATTTTTG
LPAR1	TRCN0000377312	CCGGAGTCAACTCATGTACTTAAACCTCGAGGTTTAAGTACATGAGTTGACTTTTTTG
LPAR1	TRCN0000369244	CCGGTTGCAATCGAGAGGCACATTACTCGAGTAATGTGCCTCTCGATTGCAATTTTTG
LPAR1	TRCN0000369245	CCGGGTTCAACACAGGACCCAATACCTCGAGGTATTGGGTCCTGTGTTGAACTTTTTG
LPAR2	TRCN0000011377	CCGGCTTCTATAACAACAGTGGCAACTCGAGTTGCCACTGTTGTTATAGAAGTTTTT
LPAR2	TRCN0000011378	CCGGGCTGACCAATCTGCTGGTCATCTCGAGATGACCAGCAGATTGGTCAGCTTTTT
LPAR2	TRCN0000011374	CCGGTCTACCTGAGTCTGATTCTTTCTCGAGAAAGAATCAGACTCAGGTAGATTTTT
LPAR2	TRCN0000011375	CCGGCCTGGTCAAGACTGTTGTCATCTCGAGATGACAACAGTCTTGACCAGGTTTTT
LPAR2	TRCN0000011376	CCGGGCGAGTCTGTCCACTATACATCTCGAGATGTATAGTGGACAGACTCGCTTTTT
LPAR3	TRCN0000011389	CCGGGCCGATTTCTTCGCTGGAATTCTCGAGAATTCCAGCGAAGAAATCGGCTTTTT
LPAR3	TRCN0000011390	CCGGGCCTATGTATTCCTGATGTTTCTCGAGAAACATCAGGAATACATAGGCTTTTT
LPAR3	TRCN0000011391	CCGGCCTCACCAACTTGCTGGTTATCTCGAGATAACCAGCAAGTTGGTGAGGTTTTT
LPAR3	TRCN0000011392	CCGGGAAGCTAATGAAGACGGTGATCTCGAGATCACCGTCTTCATTAGCTTCTTTTT
LPAR3	TRCN0000011393	CCGGGCTGCTCAACTCCGTCGTGAACTCGAGTTCACGACGGAGTTGAGCAGCTTTTT
LPAR4	TRCN0000008854	CCGGCCAGATATGGTTTCTCCTATACTCGAGTATAGGAGAAACCATATCTGGTTTTT
LPAR4	TRCN0000008855	CCGGGCAGTCTTTGTGGTATGCTTTCTCGAGAAAGCATACCACAAAGACTGCTTTTT
LPAR4	TRCN0000008856	CCGGCGTGTCTGGAAGACTTATTTACTCGAGTAAATAAGTCTTCCAGACACGTTTTT
LPAR4	TRCN0000008857	CCGGCCAAGCTATTACTAATTGCTTCTCGAGAAGCAATTAGTAATAGCTTGGTTTTT
LPAR4	TRCN0000008858	CCGGGCATTCCTTACCAACATCTATCTCGAGATAGATGTTGGTAAGGAATGCTTTTT
LPAR5	TRCN0000008981	CCGGGCTGTGCTTCGTGCCCTACAACTCGAGTTGTAGGGCACGAAGCACAGCTTTTT
LPAR5	TRCN0000008979	CCGGGCCTAATACAAGAGTTCCTATCTCGAGATAGGAACTCTTGTATTAGGCTTTTT
LPAR5	TRCN0000008980	CCGGCGCCATCTTCCAGATGAACATCTCGAGATGTTCATCTGGAAGATGGCGTTTTT
LPAR5	TRCN0000011669	CCGGCCGCCTGCACTTGGTGGTCTACTCGAGTAGACCACCAAGTGCAGGCGGTTTTT
LPAR5	TRCN0000011668	CCGGGCGCCTATGCTTCGAGAGCTTCTCGAGAAGCTCTCGAAGCATAGGCGCTTTTT
LPAR6	TRCN0000014063	CCGGGACAGAACTTTCAAGTTCCTTCTCGAGAAGGAACTTGAAAGTTCTGTCTTTTT
LPAR6	TRCN0000014064	CCGGCCGAAATGAAACTACAACTTACTCGAGTAAGTTGTAGTTTCATTTCGGTTTTT
LPAR6	TRCN0000014065	CCGGCTACTTTACATCGGACACAATCTCGAGATTGTGTCCGATGTAAAGTAGTTTTT
LPAR6	TRCN0000014066	CCGGGCATAACCTACAGACCTTAAACTCGAGTTTAAGGTCTGTAGGTTATGCTTTTT
LPAR6	TRCN0000014067	CCGGGCATTCTGTTCTTAACCTGTACTCGAGTACAGGTTAAGAACAGAATGCTTTTT
LPHN1	TRCN0000011682	CCGGGCTGGTGGTTTAAAGGTTGAACTCGAGTTCAACCTTTAAACCACCAGCTTTTT
LPHN1	TRCN0000011683	CCGGGCCGAGATTGAACTTCTCTATCTCGAGATAGAGAAGTTCAATCTCGGCTTTTT
LPHN1	TRCN0000011684	CCGGCGGCAACTTCAATAACAGTTACTCGAGTAACTGTTATTGAAGTTGCCGTTTTT
LPHN1	TRCN0000011685	CCGGGCTGTACGTCTGGAACAACTACTCGAGTAGTTGTTCCAGACGTACAGCTTTTT
LPHN2	TRCN0000011722	CCGGGCTTTGACAAAGTTAGTCTTTCTCGAGAAAGACTAACTTTGTCAAAGCTTTTT
LPHN2	TRCN0000011723	CCGGCCCGATTAAACCGAGGAGAATCTCGAGATTCTCCTCGGTTTAATCGGGTTTTT
LPHN2	TRCN0000011724	CCGGCCACAGGGAAATTGCATATAACTCGAGTTATATGCAATTTCCCTGTGGTTTTT
LPHN2	TRCN0000011725	CCGGCCTGGAACATACAAATACCTTCTCGAGAAGGTATTTGTATGTTCCAGGTTTTT
LPHN2	TRCN0000011726	CCGGGCCAATGAACTGGCTAAACATCTCGAGATGTTTAGCCAGTTCATTGGCTTTTT
LPHN3	TRCN0000011693	CCGGCCCTGTTATTACGGCAGCAATCTCGAGATTGCTGCCGTAATAACAGGGTTTTT
LPHN3	TRCN0000011695	CCGGCCCGAGAAATCATGTGGTTTACTCGAGTAAACCACATGATTTCTCGGGTTTTT
LPHN3	TRCN0000011696	CCGGCCTAATTCATACCAGTACATTCTCGAGAATGTACTGGTATGAATTAGGTTTTT
LPHN3	TRCN0000011692	CCGGCCAGAATTTGAGTCCTGTTAACTCGAGTTAACAGGACTCAAATTCTGGTTTTT
LPHN3	TRCN0000143663	CCGGGAACATGATGCAGGTGCTCATCTCGAGATGAGCACCTGCATCATGTTCTTTTT
LPHN3	TRCN0000144775	CCGGGATACCTTCCCGGATGCAGATCTCGAGATCTGCATCCGGGAAGGTATCTTTTTG
LPHN3	TRCN0000141647	CCGGGGACAACCGCCTCTAACTTATCTCGAGATAAGTTAGAGGCGGTTGTCCTTTTTG
LTB4R	TRCN0000014448	CCGGCGCACTTTCCTCCTGGCAGAACTCGAGTTCTGCCAGGAGGAAAGTGCGTTTTT
LTB4R	TRCN0000014449	CCGGTCTCAAGTTAAACGAACTGAACTCGAGTTCAGTTCGTTTAACTTGAGATTTTT
LTB4R	TRCN0000014450	CCGGCGCACAGTAGTGCCCTGGAAACTCGAGTTTCCAGGGCACTACTGTGCGTTTTT
LTB4R	TRCN0000014451	CCGGGCGCTCTGTCACTGCCCTGATCTCGAGATCAGGGCAGTGACAGAGCGCTTTTT
LTB4R	TRCN0000014452	CCGGGTTCATCTCTCTGCTGGCTATCTCGAGATAGCCAGCAGAGAGATGAACTTTTT
LTB4R2	TRCN0000011727	CCGGCTTCTTCAGTTCTAGCGTCAACTCGAGTTGACGCTAGAACTGAAGAAGTTTTT
LTB4R2	TRCN0000011731	CCGGTGTGGCGCCTTCCACCCACCTCTCGAGAGGTGGGTGGAAGGCGCCACATTTTT
LTB4R2	TRCN0000011728	CCGGCGTGCTTCCTTTCGGGCTGATCTCGAGATCAGCCCGAAAGGAAGCACGTTTTT
MAS1	TRCN0000011735	CCGGTGTCACATTATCAGTGACTTTCTCGAGAAAGTCACTGATAATGTGACATTTTT
MAS1	TRCN0000011736	CCGGCAGTAAGAAGAAGAGATTCAACTCGAGTTGAATCTCTTCTTCTTACTGTTTTT
MAS1	TRCN0000011732	CCGGGCCGAGCAGTCATCATCTTTACTCGAGTAAAGATGATGACTGCTCGGCTTTTT
MAS1	TRCN0000011733	CCGGCTATCGACTATGCTTTAGATTCTCGAGAATCTAAAGCATAGTCGATAGTTTTT
MAS1	TRCN0000011734	CCGGGCGCCAGAAAGACAATTGTAACTCGAGTTACAATTGTCTTTCTGGCGCTTTTT
MAS1L	TRCN0000011737	CCGGCGAGTCTGACTCTACTCATTACTCGAGTAATGAGTAGAGTCAGACTCGTTTTT
MAS1L	TRCN0000011738	CCGGGACGAATGAAACCATACATATCTCGAGATATGTATGGTTTCATTCGTCTTTTT
MAS1L	TRCN0000011739	CCGGGCTGCTGACGTGATCTATCTTCTCGAGAAGATAGATCACGTCAGCAGCTTTTT
MAS1L	TRCN0000011740	CCGGCCTCCTATTTAATTTCCTTGTCTCGAGACAAGGAAATTAAATAGGAGGTTTTT
MAS1L	TRCN0000011741	CCGGCCCTGATTTCCTGGCCATATTCTCGAGAATATGGCCAGGAAATCAGGGTTTTT
MC1R	TRCN0000011745	CCGGCGTCTTCAGCACGCTCTTCATCTCGAGATGAAGAGCGTGCTGAAGACGTTTTT
MC1R	TRCN0000011746	CCGGCCGCTACATCTCCATCTTCTACTCGAGTAGAAGATGGAGATGTAGCGGTTTTT
MC1R	TRCN0000011742	CCGGCAGGCTCCTAAAGAGACATTTCTCGAGAAATGTCTCTTTAGGAGCCTGTTTTT
MC1R	TRCN0000011743	CCGGCGTGGTCTTCTTCCTGGCTATCTCGAGATAGCCAGGAAGAAGACCACGTTTTT
MC1R	TRCN0000011744	CCGGCTTCAAGAACTTCAACCTCTTCTCGAGAAGAGGTTGAAGTTCTTGAAGTTTTT
MC1R	TRCN0000282011	CCGGACAATGACTTTGGCGTATTTCCTCGAGGAAATACGCCAAAGTCATTGTTTTTTG
MC1R	TRCN0000350290	CCGGCTCCTACTTATCACGTAAATTCTCGAGAATTTACGTGATAAGTAGGAGTTTTTG
MC2R	TRCN0000011747	CCGGGCTGTGTTCAAGAATAAGAATCTCGAGATTCTTATTCTTGAACACAGCTTTTT
MC2R	TRCN0000011749	CCGGCCTGATCATATTGAGAAACATCTCGAGATGTTTCTCAATATGATCAGGTTTTT
MC2R	TRCN0000011750	CCGGGATGACATTCTGCCCAAGTAACTCGAGTTACTTGGGCAGAATGTCATCTTTTT
MC2R	TRCN0000011751	CCGGGACATCATCGACTCCCTGTTTCTCGAGAAACAGGGAGTCGATGATGTCTTTTT
MC3R	TRCN0000011752	CCGGGCATCGTCAGTCTGCTGGAAACTCGAGTTTCCAGCAGACTGACGATGCTTTTT
MC3R	TRCN0000011754	CCGGGTTCAGCCAACACTGCCTAATCTCGAGATTAGGCAGTGTTGGCTGAACTTTTT
MC3R	TRCN0000011755	CCGGCTACGTGCACATGTTCCTCTTCTCGAGAAGAGGAACATGTGCACGTAGTTTTT
MC3R	TRCN0000011756	CCGGACAGCAACACTCATGCATGAACTCGAGTTCATGCATGAGTGTTGCTGTTTTTT
MC4R	TRCN0000011757	CCGGGCACAGAGTTTCACAGTGAATCTCGAGATTCACTGTGAAACTCTGTGCTTTTT
MC4R	TRCN0000011758	CCGGGCGTTTCAAATGGATCAGAAACTCGAGTTTCTGATCCATTTGAAACGCTTTTT
MC4R	TRCN0000011759	CCGGGCTCTCCAGTACCATAACATTCTCGAGAATGTTATGGTACTGGAGAGCTTTTT
MC4R	TRCN0000011760	CCGGGTGTGCTTCATGTCTCACTTTCTCGAGAAAGTGAGACATGAAGCACACTTTTT
MC4R	TRCN0000011761	CCGGCCCTATTAAACAGTACAGATACTCGAGTATCTGTACTGTTTAATAGGGTTTTT
MC5R	TRCN0000011762	CCGGCGCCACATTGACAATGTGTTTCTCGAGAAACACATTGTCAATGTGGCGTTTTT
MC5R	TRCN0000011763	CCGGCCATGTGAAGACATGGGCATTCTCGAGAATGCCCATGTCTTCACATGGTTTTT
MC5R	TRCN0000011764	CCGGCCTGTACTCAGAATCCACCTACTCGAGTAGGTGGATTCTGAGTACAGGTTTTT
MC5R	TRCN0000011765	CCGGCATGTCTCACTTCAATATGTACTCGAGTACATATTGAAGTGAGACATGTTTTT
MCHR1	TRCN0000008863	CCGGGAGCATCTCCTACATCAACATCTCGAGATGTTGATGTAGGAGATGCTCTTTTT
MCHR1	TRCN0000008861	CCGGCCTCACCTTTGTCTACTTATACTCGAGTATAAGTAGACAAAGGTGAGGTTTTT
MCHR1	TRCN0000008862	CCGGCGGGAACTCCACGGTCATCTTCTCGAGAAGATGACCGTGGAGTTCCCGTTTTT
MCHR1	TRCN0000008859	CCGGGCAGGATGAGACCTTTGGATACTCGAGTATCCAAAGGTCTCATCCTGCTTTTT
MCHR1	TRCN0000008860	CCGGGCCATCTGTCTGGTCTTCTTTCTCGAGAAAGAAGACCAGACAGATGGCTTTTT
MCHR2	TRCN0000014359	CCGGCCCTGGATACTTGTAACCAATCTCGAGATTGGTTACAAGTATCCAGGGTTTTT
MCHR2	TRCN0000014360	CCGGCCTGACGATGTACTCTGGTATCTCGAGATACCAGAGTACATCGTCAGGTTTTT
MCHR2	TRCN0000014361	CCGGCGGTGTTGAGAGTTGTGCTTTCTCGAGAAAGCACAACTCTCAACACCGTTTTT
MCHR2	TRCN0000014362	CCGGCCTGGAATAAAGAGTTTGCTTCTCGAGAAGCAAACTCTTTATTCCAGGTTTTT
MCHR2	TRCN0000014358	CCGGCTAGACATGATTGTCTATCTTCTCGAGAAGATAGACAATCATGTCTAGTTTTT
MLNR	TRCN0000008897	CCGGCCAATCCTCTACAACCTCATTCTCGAGAATGAGGTTGTAGAGGATTGGTTTTT
MLNR	TRCN0000008898	CCGGGAGCGCATCTATCAACCCAATCTCGAGATTGGGTTGATAGATGCGCTCTTTTT
MLNR	TRCN0000008899	CCGGCTTCCACGTTGGCAGAATCATCTCGAGATGATTCTGCCAACGTGGAAGTTTTT
MLNR	TRCN0000008900	CCGGCGGCGCTGTTCAGCCGCGAATCTCGAGATTCGCGGCTGAACAGCGCCGTTTTT
MLNR	TRCN0000008901	CCGGCCTCTACAACCTCATTTCAAACTCGAGTTTGAAATGAGGTTGTAGAGGTTTTT
MRGPRD	TRCN0000077973	CCGGCCTCTGAGCATCTACTGGTTTCTCGAGAAACCAGTAGATGCTCAGAGGTTTTTG
MRGPRD	TRCN0000077974	CCGGGAGACTGATGTACTTTGCCTACTCGAGTAGGCAAAGTACATCAGTCTCTTTTTG
MRGPRD	TRCN0000077975	CCGGCCCTAAACTATTCCAGAGGGACTCGAGTCCCTCTGGAATAGTTTAGGGTTTTTG
MRGPRD	TRCN0000077976	CCGGGACACTCTGTCTCCTGATGAACTCGAGTTCATCAGGAGACAGAGTGTCTTTTTG
MRGPRD	TRCN0000077977	CCGGGAACGGGTTGACCTCTTCCTTCTCGAGAAGGAAGAGGTCAACCCGTTCTTTTTG
MRGPRE	TRCN0000010911	CCGGTGTGGCCTCATCTTGCACTTTCTCGAGAAAGTGCAAGATGAGGCCACATTTTT
MRGPRE	TRCN0000061523	CCGGGCAGAGCTGGTGGATTTCATTCTCGAGAATGAAATCCACCAGCTCTGCTTTTTG
MRGPRE	TRCN0000065171	CCGGGCCTTCATCATCCTGGTGTTTCTCGAGAAACACCAGGATGATGAAGGCTTTTTG
MRGPRE	TRCN0000231065	CCGGCCGGATAGTTTACTTGTGAATCTCGAGATTCACAAGTAAACTATCCGGTTTTTG
MRGPRE	TRCN0000358393	CCGGGCACTTGGATAGACAACAATTCTCGAGAATTGTTGTCTATCCAAGTGCTTTTTG
MRGPRF	TRCN0000011769	CCGGGTCCTCCATCTACTTAGGGATCTCGAGATCCCTAAGTAGATGGAGGACTTTTT
MRGPRF	TRCN0000011770	CCGGCGTCATGAACTACATCTTCCTCTCGAGAGGAAGATGTAGTTCATGACGTTTTT
MRGPRF	TRCN0000011771	CCGGTGACCTGTGCATCTGCATCAACTCGAGTTGATGCAGATGCACAGGTCATTTTT
MRGPRF	TRCN0000011768	CCGGGCACAACTACTTCTGCGTGTTCTCGAGAACACGCAGAAGTAGTTGTGCTTTTT
MRGPRX1	TRCN0000009170	CCGGCCGCCTTATATATTCCCTGTTCTCGAGAACAGGGAATATATAAGGCGGTTTTT
MRGPRX1	TRCN0000009171	CCGGGCTTGGTGTCAAACATCAGATCTCGAGATCTGATGTTTGACACCAAGCTTTTT
MRGPRX1	TRCN0000009172	CCGGGTCATGTTCATCTAGTTTCTACTCGAGTAGAAACTAGATGAACATGACTTTTT
MRGPRX1	TRCN0000009173	CCGGCGTGGACAGGGAAGTCTTATTCTCGAGAATAAGACTTCCCTGTCCACGTTTTT
MRGPRX1	TRCN0000011772	CCGGCCTCTATCCTGTGATGATGTTCTCGAGAACATCATCACAGGATAGAGGTTTTT
MRGPRX2	TRCN0000009174	CCGGGCTCTCTAATTCGTCCTGGAACTCGAGTTCCAGGACGAATTAGAGAGCTTTTT
MRGPRX2	TRCN0000009175	CCGGCCTGGTGTACCTCAGTAACTTCTCGAGAAGTTACTGAGGTACACCAGGTTTTT
MRGPRX2	TRCN0000009176	CCGGCCTAATATTATGGATCTGGAACTCGAGTTCCAGATCCATAATATTAGGTTTTT
MRGPRX2	TRCN0000009177	CCGGCCATCTCCATCAATTTCCCTACTCGAGTAGGGAAATTGATGGAGATGGTTTTT
MRGPRX2	TRCN0000009178	CCGGGCTGAGCATCTTGGAAGGGAACTCGAGTTCCCTTCCAAGATGCTCAGCTTTTT
MRGPRX3	TRCN0000007964	CCGGCCTCTTCCTTAGCGGCCACATCTCGAGATGTGGCCGCTAAGGAAGAGGTTTTT
MRGPRX3	TRCN0000007965	CCGGCAGATACCTGTCATCGGTCATCTCGAGATGACCGATGACAGGTATCTGTTTTT
MRGPRX3	TRCN0000007966	CCGGCCTACTTTATAGGCCTAAGCACTCGAGTGCTTAGGCCTATAAAGTAGGTTTTT
MRGPRX3	TRCN0000007962	CCGGCCCTTGACAATTATATGCATTCTCGAGAATGCATATAATTGTCAAGGGTTTTT
MRGPRX3	TRCN0000007963	CCGGCCACCTGGATTGGAAAGTCTTCTCGAGAAGACTTTCCAATCCAGGTGGTTTTT
MRGPRX4	TRCN0000009180	CCGGCCCTGTCCTCTCTAAACAGTACTCGAGTACTGTTTAGAGAGGACAGGGTTTTT
MRGPRX4	TRCN0000009181	CCGGCCAGATTATACGTTCGCCATTCTCGAGAATGGCGAACGTATAATCTGGTTTTT
MRGPRX4	TRCN0000009182	CCGGCCTGCTGTTTAGTATGCTGGACTCGAGTCCAGCATACTAAACAGCAGGTTTTT
MRGPRX4	TRCN0000009179	CCGGCGCCTCATCAATATCAGCCATCTCGAGATGGCTGATATTGATGAGGCGTTTTT
MRGPRX4	TRCN0000011773	CCGGGCACCTGAATTTGGAAGTCTTCTCGAGAAGACTTCCAAATTCAGGTGCTTTTT
MTNR1A	TRCN0000009183	CCGGGCCTCTTATTACAGAGGGAAACTCGAGTTTCCCTCTGTAATAAGAGGCTTTTT
MTNR1A	TRCN0000009184	CCGGGCTGCCTCAATGCCATTATATCTCGAGATATAATGGCATTGAGGCAGCTTTTT
MTNR1A	TRCN0000009185	CCGGGCTGATGTCGATATTTAACAACTCGAGTTGTTAAATATCGACATCAGCTTTTT
MTNR1A	TRCN0000009186	CCGGCCACTGATGACCAACAATAATCTCGAGATTATTGTTGGTCATCAGTGGTTTTT
MTNR1A	TRCN0000011774	CCGGGCCAGTTACTACATGGCGTATCTCGAGATACGCCATGTAGTAACTGGCTTTTT
MTNR1B	TRCN0000009190	CCGGCTAGCTACTTACTGGCTTATTCTCGAGAATAAGCCAGTAAGTAGCTAGTTTTT
MTNR1B	TRCN0000009191	CCGGCTAACCATGTTTGTGGTGTTTCTCGAGAAACACCACAAACATGGTTAGTTTTT
MTNR1B	TRCN0000009187	CCGGCCAGCAGCATGACAAACTCATCTCGAGATGAGTTTGTCATGCTGCTGGTTTTT
MTNR1B	TRCN0000009188	CCGGCGGAGCTTTCTAACCATGTTTCTCGAGAAACATGGTTAGAAAGCTCCGTTTTT
MTNR1B	TRCN0000009189	CCGGGAACGCAGGTAATTTGTTCTTCTCGAGAAGAACAAATTACCTGCGTTCTTTTT
NMBR	TRCN0000009192	CCGGCCACTTGCTATTATTAGCATTCTCGAGAATGCTAATAATAGCAAGTGGTTTTT
NMBR	TRCN0000009193	CCGGCCTGGAGAATACAATGAACATCTCGAGATGTTCATTGTATTCTCCAGGTTTTT
NMBR	TRCN0000009194	CCGGCGCATCAGTAGCTTGGATAATCTCGAGATTATCCAAGCTACTGATGCGTTTTT
NMBR	TRCN0000009195	CCGGCCTTTACATGTATCGGTCTTTCTCGAGAAAGACCGATACATGTAAAGGTTTTT
NMBR	TRCN0000009196	CCGGGCTCTTTACCTACTCAGTGAACTCGAGTTCACTGAGTAGGTAAAGAGCTTTTT
NMUR1	TRCN0000004719	CCGGCCGAACTCAATGCAGTGAGAACTCGAGTTCTCACTGCATTGAGTTCGGTTTTT
NMUR1	TRCN0000004720	CCGGCCGGAGACAAGTGACCAAGATCTCGAGATCTTGGTCACTTGTCTCCGGTTTTT
NMUR1	TRCN0000004721	CCGGGCGCACGCCTACCAACTACTACTCGAGTAGTAGTTGGTAGGCGTGCGCTTTTT
NMUR1	TRCN0000004722	CCGGCGCTACTGTTTGAGATGGTCTCTCGAGAGACCATCTCAAACAGTAGCGTTTTT
NMUR1	TRCN0000004723	CCGGGCACGTCATCTCCGGCATCTTCTCGAGAAGATGCCGGAGATGACGTGCTTTTT
NMUR2	TRCN0000009200	CCGGGCGCAACTACCCTTTCTTGTTCTCGAGAACAAGAAAGGGTAGTTGCGCTTTTT
NMUR2	TRCN0000009197	CCGGCCATAATGTATGCCTTCTCATCTCGAGATGAGAAGGCATACATTATGGTTTTT
NMUR2	TRCN0000009198	CCGGCGGAACATCTTCCTGACAGAACTCGAGTTCTGTCAGGAAGATGTTCCGTTTTT
NMUR2	TRCN0000009199	CCGGGCCCATGTGGATCTACAATTTCTCGAGAAATTGTAGATCCACATGGGCTTTTT
NMUR2	TRCN0000011775	CCGGGACCGACTCTTCTTCAGCTTTCTCGAGAAAGCTGAAGAAGAGTCGGTCTTTTT
NPBWR1	TRCN0000011655	CCGGGCCCATCAACATCGCCGACTTCTCGAGAAGTCGGCGATGTTGATGGGCTTTTT
NPBWR1	TRCN0000011656	CCGGCCGCATGAAGACCGTCACCAACTCGAGTTGGTGACGGTCTTCATGCGGTTTTT
NPBWR1	TRCN0000011657	CCGGCGTGGCTATCGACCAGTACAACTCGAGTTGTACTGGTCGATAGCCACGTTTTT
NPBWR1	TRCN0000011658	CCGGCGCCAGTGCGTGCTAGTCTTTCTCGAGAAAGACTAGCACGCACTGGCGTTTTT
NPBWR1	TRCN0000011659	CCGGACCAGTTGTCTACGCGGTGATCTCGAGATCACCGCGTAGACAACTGGTTTTTT
NPBWR2	TRCN0000008935	CCGGCTTCTCTTTCGCTGGCGTCTACTCGAGTAGACGCCAGCGAAAGAGAAGTTTTT
NPBWR2	TRCN0000011665	CCGGCCGTCATCCTTGTAATCCTAACTCGAGTTAGGATTACAAGGATGACGGTTTTT
NPBWR2	TRCN0000011664	CCGGCGTCGACCACTACAACATCTTCTCGAGAAGATGTTGTAGTGGTCGACGTTTTT
NPFFR1	TRCN0000009452	CCGGCGGCTACTTCAACGAGAACTTCTCGAGAAGTTCTCGTTGAAGTAGCCGTTTTT
NPFFR1	TRCN0000009456	CCGGCCTCACCTTCTCCTCCTACTACTCGAGTAGTAGGAGGAGAAGGTGAGGTTTTT
NPFFR1	TRCN0000009453	CCGGCCTAAGTCAGAATGGGACTAACTCGAGTTAGTCCCATTCTGACTTAGGTTTTT
NPFFR1	TRCN0000009454	CCGGGCATACTGTCACCAACATGTTCTCGAGAACATGTTGGTGACAGTATGCTTTTT
NPFFR1	TRCN0000009455	CCGGCTTCGACAATGCCACATGCAACTCGAGTTGCATGTGGCATTGTCGAAGTTTTT
NPFFR2	TRCN0000008916	CCGGCCTAACTCTACTACGCATTATCTCGAGATAATGCGTAGTAGAGTTAGGTTTTT
NPFFR2	TRCN0000008917	CCGGGCTCACTATCAAGACAGCGTTCTCGAGAACGCTGTCTTGATAGTGAGCTTTTT
NPFFR2	TRCN0000008918	CCGGCCTATAACACTGCTGGACAATCTCGAGATTGTCCAGCAGTGTTATAGGTTTTT
NPFFR2	TRCN0000008919	CCGGCGGGAGAGGTTCATCATGAATCTCGAGATTCATGATGAACCTCTCCCGTTTTT
NPFFR2	TRCN0000011661	CCGGCCGTGGTTTCCAAGAAGCTTTCTCGAGAAAGCTTCTTGGAAACCACGGTTTTT
NPSR1	TRCN0000063361	CCGGGCGTTTCTATGCCTCTGTGATCTCGAGATCACAGAGGCATAGAAACGCTTTTTG
NPSR1	TRCN0000063358	CCGGGCCAGCATTGAATAGTGCCATCTCGAGATGGCACTATTCAATGCTGGCTTTTTG
NPSR1	TRCN0000063359	CCGGCCCTCTGACAATCATCAGCATCTCGAGATGCTGATGATTGTCAGAGGGTTTTTG
NPSR1	TRCN0000063360	CCGGGCTGGCCATCACAGATTCTTTCTCGAGAAAGAATCTGTGATGGCCAGCTTTTTG
NPSR1	TRCN0000358295	CCGGGAGAGGCATGAGATGCAGATTCTCGAGAATCTGCATCTCATGCCTCTCTTTTTG
NPY1R	TRCN0000009209	CCGGCCCAACTGATTGTCACTTAAACTCGAGTTTAAGTGACAATCAGTTGGGTTTTT
NPY1R	TRCN0000009210	CCGGGCTCCCTCTTACCATCTTTAACTCGAGTTAAAGATGGTAAGAGGGAGCTTTTT
NPY1R	TRCN0000009211	CCGGCCACTCTAATTTCTCAGAGAACTCGAGTTCTCTGAGAAATTAGAGTGGTTTTT
NPY1R	TRCN0000009212	CCGGCGGACTCTCATAGGTTGTCTTCTCGAGAAGACAACCTATGAGAGTCCGTTTTT
NPY1R	TRCN0000009213	CCGGGCCACCTCACAGCAATGATATCTCGAGATATCATTGCTGTGAGGTGGCTTTTT
NPY2R	TRCN0000009214	CCGGCCTATCTGTAAGAGGTACTAACTCGAGTTAGTACCTCTTACAGATAGGTTTTT
NPY2R	TRCN0000009215	CCGGCCTGAGCCAGAGCTTATAGATCTCGAGATCTATAAGCTCTGGCTCAGGTTTTT
NPY2R	TRCN0000009216	CCGGCCTTCTCTATGGCTGGATGAACTCGAGTTCATCCAGCCATAGAGAAGGTTTTT
NPY2R	TRCN0000009217	CCGGCCTTGTTGATCTTGTATGTTTCTCGAGAAACATACAAGATCAACAAGGTTTTT
NPY2R	TRCN0000011778	CCGGGCTGCAAATGACCACTACCATCTCGAGATGGTAGTGGTCATTTGCAGCTTTTT
NPY5R	TRCN0000009218	CCGGCCACTTCCATGTTGTCTTATACTCGAGTATAAGACAACATGGAAGTGGTTTTT
NPY5R	TRCN0000009219	CCGGGCCATCTGATTCATACAGAATCTCGAGATTCTGTATGAATCAGATGGCTTTTT
NPY5R	TRCN0000009220	CCGGCCTTAGTTTGTCTTACTGTAACTCGAGTTACAGTAAGACAAACTAAGGTTTTT
NPY5R	TRCN0000009221	CCGGGCTGATTTAGTGTCCCTTATACTCGAGTATAAGGGACACTAAATCAGCTTTTT
NPY5R	TRCN0000009222	CCGGGCAGCCATAAATGGAGTTATTCTCGAGAATAACTCCATTTATGGCTGCTTTTT
NTSR1	TRCN0000009223	CCGGGCCTCTAACAAGGAGAAATTACTCGAGTAATTTCTCCTTGTTAGAGGCTTTTT
NTSR1	TRCN0000009224	CCGGGCCACCGTCAAGGTCGTCATACTCGAGTATGACGACCTTGACGGTGGCTTTTT
NTSR1	TRCN0000009225	CCGGCTATGACTTCTACCACTACTTCTCGAGAAGTAGTGGTAGAAGTCATAGTTTTT
NTSR1	TRCN0000009226	CCGGGAACACCGACATCTACTCCAACTCGAGTTGGAGTAGATGTCGGTGTTCTTTTT
NTSR1	TRCN0000009227	CCGGCGTGCAGTGGTCATCGCCTTTCTCGAGAAAGGCGATGACCACTGCACGTTTTT
NTSR2	TRCN0000009228	CCGGGCAACCTCATCACTAATCATTCTCGAGAATGATTAGTGATGAGGTTGCTTTTT
NTSR2	TRCN0000009229	CCGGCCACCCTAATGGATACAGCTTCTCGAGAAGCTGTATCCATTAGGGTGGTTTTT
NTSR2	TRCN0000009230	CCGGCCAAGTCTTTATCCAGGTGAACTCGAGTTCACCTGGATAAAGACTTGGTTTTT
NTSR2	TRCN0000009231	CCGGGTCAGCCTGGTGAGACATAAACTCGAGTTTATGTCTCACCAGGCTGACTTTTT
NTSR2	TRCN0000009232	CCGGCATCGTGGTCATGTATGTCATCTCGAGATGACATACATGACCACGATGTTTTT
O3FAR1	TRCN0000014428	CCGGCCGACCAGGAAATTTCGATTTCTCGAGAAATCGAAATTTCCTGGTCGGTTTTT
O3FAR1	TRCN0000014430	CCGGCCTCATGGTCTCCTTCTTCATCTCGAGATGAAGAAGGAGACCATGAGGTTTTT
O3FAR1	TRCN0000014431	CCGGCCACCTGCTCTTCTACGTGATCTCGAGATCACGTAGAAGAGCAGGTGGTTTTT
O3FAR1	TRCN0000014432	CCGGCCTCATCCTGATCCAGAACTTCTCGAGAAGTTCTGGATCAGGATGAGGTTTTT
O3FAR1	TRCN0000014429	CCGGCATTTGCTAATTCAGCCCTAACTCGAGTTAGGGCTGAATTAGCAAATGTTTTT
OPRD1	TRCN0000009260	CCGGGCGAGGCAGAGGACAGATCAACTCGAGTTGATCTGTCCTCTGCCTCGCTTTTT
OPRD1	TRCN0000009261	CCGGCGTCCGGTACACTAAGATGAACTCGAGTTCATCTTAGTGTACCGGACGTTTTT
OPRD1	TRCN0000009262	CCGGGCTCTCCATCGACTACTACAACTCGAGTTGTAGTAGTCGATGGAGAGCTTTTT
OPRD1	TRCN0000009263	CCGGGCCCATCCACATCTTCGTCATCTCGAGATGACGAAGATGTGGATGGGCTTTTT
OPRD1	TRCN0000009264	CCGGCGAGAACTTCAAGCGCTGCTTCTCGAGAAGCAGCGCTTGAAGTTCTCGTTTTT
OPRK1	TRCN0000009267	CCGGCATCCGATACACAAAGATGAACTCGAGTTCATCTTTGTGTATCGGATGTTTTT
OPRK1	TRCN0000009268	CCGGCGATGTCATTGAGTGCTCCTTCTCGAGAAGGAGCACTCAATGACATCGTTTTT
OPRK1	TRCN0000009265	CCGGCCTTAGGCTATACCAACAGTACTCGAGTACTGTTGGTATAGCCTAAGGTTTTT
OPRK1	TRCN0000009266	CCGGGAAGGCAAAGATCATCAATATCTCGAGATATTGATGATCTTTGCCTTCTTTTT
OPRK1	TRCN0000011782	CCGGGCACTAGCAGAGTCCGAAATACTCGAGTATTTCGGACTCTGCTAGTGCTTTTT
OPRL1	TRCN0000009269	CCGGGCAAATGCACTTCCTACAGATCTCGAGATCTGTAGGAAGTGCATTTGCTTTTT
OPRL1	TRCN0000009270	CCGGGCCACCAATATTTACATCTTTCTCGAGAAAGATGTAAATATTGGTGGCTTTTT
OPRL1	TRCN0000009271	CCGGGCGCTGTGCAAGACAGTCATTCTCGAGAATGACTGTCTTGCACAGCGCTTTTT
OPRL1	TRCN0000009272	CCGGCTGCCTTGTCATGTACGTCATCTCGAGATGACGTACATGACAAGGCAGTTTTT
OPRL1	TRCN0000009273	CCGGCATTGCCATTGACTACTACAACTCGAGTTGTAGTAGTCAATGGCAATGTTTTT
OPRM1	TRCN0000009274	CCGGCCGTAGTAACACATAAAGTAACTCGAGTTACTTTATGTGTTACTACGGTTTTT
OPRM1	TRCN0000009275	CCGGCGTGTGCTATGGACTGATGATCTCGAGATCATCAGTCCATAGCACACGTTTTT
OPRM1	TRCN0000011785	CCGGGCATTGCTCTAGGTTACACAACTCGAGTTGTGTAACCTAGAGCAATGCTTTTT
OPRM1	TRCN0000011783	CCGGCGGCCAATACAGTGGATAGAACTCGAGTTCTATCCACTGTATTGGCCGTTTTT
OPRM1	TRCN0000011784	CCGGCCAGAGTGTGAATTACCTAATCTCGAGATTAGGTAATTCACACTCTGGTTTTT
OXER1	TRCN0000014184	CCGGCCTGGCCTTCACCTACCTCAACTCGAGTTGAGGTAGGTGAAGGCCAGGTTTTT
OXER1	TRCN0000014185	CCGGGAACAGTTTGGCCCTCTTCATCTCGAGATGAAGAGGGCCAAACTGTTCTTTTT
OXER1	TRCN0000014187	CCGGGCAGCCCATGGAACTTCATAACTCGAGTTATGAAGTTCCATGGGCTGCTTTTT
OXER1	TRCN0000014183	CCGGGCAGGGAGAGAAACCCACCTACTCGAGTAGGTGGGTTTCTCTCCCTGCTTTTT
OXER1	TRCN0000014186	CCGGCGCACTCAACCGCTACCTGAACTCGAGTTCAGGTAGCGGTTGAGTGCGTTTTT
OXGR1	TRCN0000008938	CCGGCCTTGGTGATAGTGACACTTTCTCGAGAAAGTGTCACTATCACCAAGGTTTTT
OXGR1	TRCN0000008939	CCGGCCTCCCTGTTATTTATGGCATCTCGAGATGCCATAAATAACAGGGAGGTTTTT
OXGR1	TRCN0000008940	CCGGCCAGTTCGGATGAACTCAATACTCGAGTATTGAGTTCATCCGAACTGGTTTTT
OXGR1	TRCN0000008936	CCGGCCTCAATGGAACTCCTGGTAACTCGAGTTACCAGGAGTTCCATTGAGGTTTTT
OXGR1	TRCN0000008937	CCGGGCCTGCTTTCAATCAGTTGTTCTCGAGAACAACTGATTGAAAGCAGGCTTTTT
OXTR	TRCN0000009458	CCGGGCGCCTCTTCTTCTTCATGAACTCGAGTTCATGAAGAAGAAGAGGCGCTTTTT
OXTR	TRCN0000009459	CCGGCTACGGCCTTATCAGCTTCAACTCGAGTTGAAGCTGATAAGGCCGTAGTTTTT
OXTR	TRCN0000009460	CCGGCCTGGATCTACATGCTGTTCACTCGAGTGAACAGCATGTAGATCCAGGTTTTT
OXTR	TRCN0000009457	CCGGGCTGGCTTCTTTACAGAAATTCTCGAGAATTTCTGTAAAGAAGCCAGCTTTTT
OXTR	TRCN0000011795	CCGGCACGGTCAAGATGACTTTCATCTCGAGATGAAAGTCATCTTGACCGTGTTTTT
P2RY1	TRCN0000009461	CCGGCCCTCTTTAACTTTCTAGTTTCTCGAGAAACTAGAAAGTTAAAGAGGGTTTTT
P2RY1	TRCN0000009462	CCGGCGGCTGTCTACATCTTGGTATCTCGAGATACCAAGATGTAGACAGCCGTTTTT
P2RY1	TRCN0000009463	CCGGGCTTTCAATGACAGGGTTTATCTCGAGATAAACCCTGTCATTGAAAGCTTTTT
P2RY1	TRCN0000009464	CCGGGTAATCATTGTACTGACTGTTCTCGAGAACAGTCAGTACAATGATTACTTTTT
P2RY1	TRCN0000009465	CCGGCCTGATCTTCTACTACTTCAACTCGAGTTGAAGTAGTAGAAGATCAGGTTTTT
P2RY10	TRCN0000009468	CCGGCCCTCTATGCAACCACCTATACTCGAGTATAGGTGGTTGCATAGAGGGTTTTT
P2RY10	TRCN0000009469	CCGGCCTGAGAAGCACAGACTTAAACTCGAGTTTAAGTCTGTGCTTCTCAGGTTTTT
P2RY10	TRCN0000009467	CCGGCGCACTGTATTTCCACCCTTTCTCGAGAAAGGGTGGAAATACAGTGCGTTTTT
P2RY10	TRCN0000009466	CCGGGCCAGAATTGTCAACCAATTTCTCGAGAAATTGGTTGACAATTCTGGCTTTTT
P2RY10	TRCN0000011796	CCGGGCAAGGAGAGTGGTTCATCAACTCGAGTTGATGAACCACTCTCCTTGCTTTTT
P2RY11	TRCN0000009470	CCGGGAGAGAGTGGAGCTGCTTTATCTCGAGATAAAGCAGCTCCACTCTCTCTTTTT
P2RY11	TRCN0000009471	CCGGGCGCTTCCTCTTCACCTGCAACTCGAGTTGCAGGTGAAGAGGAAGCGCTTTTT
P2RY11	TRCN0000009472	CCGGTGCCCGAGCTTTGCAGACATACTCGAGTATGTCTGCAAAGCTCGGGCATTTTT
P2RY11	TRCN0000009473	CCGGCGACGACAAACTCAGTGGGTTCTCGAGAACCCACTGAGTTTGTCGTCGTTTTT
P2RY11	TRCN0000009474	CCGGCCTCTACTCTACATGGCCGCACTCGAGTGCGGCCATGTAGAGTAGAGGTTTTT
P2RY12	TRCN0000009475	CCGGCTTTGTGTTCAGAACTCGTTACTCGAGTAACGAGTTCTGAACACAAAGTTTTT
P2RY12	TRCN0000009476	CCGGCCGGAGTAAATCAAACTTTATCTCGAGATAAAGTTTGATTTACTCCGGTTTTT
P2RY12	TRCN0000009477	CCGGGCCTAACATGATTCTGACCAACTCGAGTTGGTCAGAATCATGTTAGGCTTTTT
P2RY12	TRCN0000009478	CCGGCCCAAATGAAGAGACTCCAATCTCGAGATTGGAGTCTCTTCATTTGGGTTTTT
P2RY12	TRCN0000009479	CCGGCGGTCTAGTCTGGCATGAAATCTCGAGATTTCATGCCAGACTAGACCGTTTTT
P2RY13	TRCN0000008961	CCGGGCACCATTATTAAGCCACTTTCTCGAGAAAGTGGCTTAATAATGGTGCTTTTT
P2RY13	TRCN0000008962	CCGGCCTCAAGATCATCAGACCTTTCTCGAGAAAGGTCTGATGATCTTGAGGTTTTT
P2RY13	TRCN0000008963	CCGGCGACTTGATAATGACACTCATCTCGAGATGAGTGTCATTATCAAGTCGTTTTT
P2RY13	TRCN0000008965	CCGGGCCAAATACGATCTTGAGCAACTCGAGTTGCTCAAGATCGTATTTGGCTTTTT
P2RY14	TRCN0000011513	CCGGCCCATCAGTAATTTCTCTAATCTCGAGATTAGAGAAATTACTGATGGGTTTTT
P2RY14	TRCN0000011517	CCGGGCTCAGAATGACCTAGACATTCTCGAGAATGTCTAGGTCATTCTGAGCTTTTT
P2RY14	TRCN0000011514	CCGGCCAGCCGTTTAGGGAAATCTTCTCGAGAAGATTTCCCTAAACGGCTGGTTTTT
P2RY14	TRCN0000011515	CCGGCGTGCTCTTCTACGTCAACATCTCGAGATGTTGACGTAGAAGAGCACGTTTTT
P2RY2	TRCN0000009480	CCGGGCTGTGTCTGATGCACTGTATCTCGAGATACAGTGCATCAGACACAGCTTTTT
P2RY2	TRCN0000009481	CCGGGCAGAGGATAGAAGATGTGTTCTCGAGAACACATCTTCTATCCTCTGCTTTTT
P2RY2	TRCN0000009482	CCGGGCCAGTGCTAACAGTTGCCTTCTCGAGAAGGCAACTGTTAGCACTGGCTTTTT
P2RY2	TRCN0000011798	CCGGCCTTGTCTGTTACGTGCTCATCTCGAGATGAGCACGTAACAGACAAGGTTTTT
P2RY2	TRCN0000011797	CCGGGCCAGTCATGTGCTGGTAAATCTCGAGATTTACCAGCACATGACTGGCTTTTT
P2RY4	TRCN0000014057	CCGGCCAACCTGTTCTTTGTCACAACTCGAGTTGTGACAAAGAACAGGTTGGTTTTT
P2RY4	TRCN0000014053	CCGGCCTGAAGAGTTTGACCACTATCTCGAGATAGTGGTCAAACTCTTCAGGTTTTT
P2RY4	TRCN0000014054	CCGGGCCCACCCTCATCTACTATTACTCGAGTAATAGTAGATGAGGGTGGGCTTTTT
P2RY4	TRCN0000014055	CCGGGCATTGTCAGACACCTTGTATCTCGAGATACAAGGTGTCTGACAATGCTTTTT
P2RY4	TRCN0000014056	CCGGCCCAGGACAGTAGCTGCTCTACTCGAGTAGAGCAGCTACTGTCCTGGGTTTTT
P2RY6	TRCN0000014074	CCGGCCTACAGAAACTCACAGCCAACTCGAGTTGGCTGTGAGTTTCTGTAGGTTTTT
P2RY6	TRCN0000014075	CCGGCCACTATATGCCCTATGGCATCTCGAGATGCCATAGGGCATATAGTGGTTTTT
P2RY6	TRCN0000014076	CCGGCATCTGTGTCATTACCCAGATCTCGAGATCTGGGTAATGACACAGATGTTTTT
P2RY6	TRCN0000014077	CCGGCCTCTTCTACTTCACCCAGAACTCGAGTTCTGGGTGAAGTAGAAGAGGTTTTT
P2RY6	TRCN0000014073	CCGGGCAGCCTTCATATTTGCCATTCTCGAGAATGGCAAATATGAAGGCTGCTTTTT
P2RY8	TRCN0000014423	CCGGGCTGGATTATTAAGCACCCTACTCGAGTAGGGTGCTTAATAATCCAGCTTTTT
P2RY8	TRCN0000014424	CCGGCCTTTCCAAATCTACTACCATCTCGAGATGGTAGTAGATTTGGAAAGGTTTTT
P2RY8	TRCN0000014425	CCGGCGCAAACATGTATTCCAGCATCTCGAGATGCTGGAATACATGTTTGCGTTTTT
P2RY8	TRCN0000014426	CCGGCAAGAGCTACTACCACGTGTACTCGAGTACACGTGGTAGTAGCTCTTGTTTTT
P2RY8	TRCN0000014427	CCGGCGTGTTGCCTTTCCAAATCTACTCGAGTAGATTTGGAAAGGCAACACGTTTTT
PDE4D	TRCN0000048833	CCGGCGGGCTAATTCTCCAAGCAAACTCGAGTTTGCTTGGAGAATTAGCCCGTTTTTG
PDE4D	TRCN0000048834	CCGGGCTATTATCTACACCTGCTTTCTCGAGAAAGCAGGTGTAGATAATAGCTTTTTG
PDE4D	TRCN0000048835	CCGGCCTGTGTCATAGATGATCGTTCTCGAGAACGATCATCTATGACACAGGTTTTTG
PDE4D	TRCN0000048836	CCGGCCATCAACAAAGCCACCATAACTCGAGTTATGGTGGCTTTGTTGATGGTTTTTG
PDE4D	TRCN0000048837	CCGGGCCAGTGATATACACGGAGATCTCGAGATCTCCGTGTATATCACTGGCTTTTTG
PPYR1	TRCN0000014093	CCGGGCTGTTTGTTCCTGGGAGAATCTCGAGATTCTCCCAGGAACAAACAGCTTTTT
PPYR1	TRCN0000014094	CCGGCCATACAACTTCTCTGAACATCTCGAGATGTTCAGAGAAGTTGTATGGTTTTT
PPYR1	TRCN0000014096	CCGGCTTGGTCTGTTATGCACGCATCTCGAGATGCGTGCATAACAGACCAAGTTTTT
PPYR1	TRCN0000014095	CCGGCCTGGAGAATGTCTTCCACAACTCGAGTTGTGGAAGACATTCTCCAGGTTTTT
PPYR1	TRCN0000014097	CCGGCTGTCCACAGTACATACGGAACTCGAGTTCCGTATGTACTGTGGACAGTTTTT
PRKAR1A	TRCN0000196434	CCGGGTCTATGTTAACAATGAATGGCTCGAGCCATTCATTGTTAACATAGACTTTTTTG
PRKAR1A	TRCN0000196340	CCGGGCCTTATGTGTTACATTATTCCTCGAGGAATAATGTAACACATAAGGCTTTTTTG
PRKAR1A	TRCN0000199411	CCGGCATTGGAACCAGTGCAGTTTGCTCGAGCAAACTGCACTGGTTCCAATGTTTTTTG
PRKAR1A	TRCN0000199483	CCGGGCACTACTGATGAATCGTCCTCTCGAGAGGACGATTCATCAGTAGTGCTTTTTTG
PRKAR1A	TRCN0000039942	CCGGGCGCTGCTCAAAGATTCTATTCTCGAGAATAGAATCTTTGAGCAGCGCTTTTTG
PRKAR1A	TRCN0000039938	CCGGCCTCTGCTCATTAAACTGATTCTCGAGAATCAGTTTAATGAGCAGAGGTTTTTG
PRKAR1A	TRCN0000039939	CCGGGCGGAAGATGTATGAGGAATTCTCGAGAATTCCTCATACATCTTCCGCTTTTTG
PRKAR1A	TRCN0000018368	CCGGAAGATGTATGAGGAATTCCTCTCGAGAGGAATTCCTCATACATCTTCTTTTTG
PRKAR1A	TRCN0000018369	CCGGACTAGATACAGATGGAGCAACTCGAGTTGCTCCATCTGTATCTAGTCTTTTTG
PRKAR1A	TRCN0000009885	CCGGTATTCCAATGATACCCAACAGCTCGAGCTGTTGGGTATCATTGGAATATTTTTG
PRLHR	TRCN0000011499	CCGGCGTGCGCCTCTGCGAGGAGTTCTCGAGAACTCCTCGCAGAGGCGCACGTTTTT
PRLHR	TRCN0000011500	CCGGCACCGTCTATGTGTCGGTGTTCTCGAGAACACCGACACATAGACGGTGTTTTT
PRLHR	TRCN0000011501	CCGGGCCATCGACCCTTACGCCTTTCTCGAGAAAGGCGTAAGGGTCGATGGCTTTTT
PRLHR	TRCN0000011502	CCGGCCTCCTGTCTTACGTCCGGGTCTCGAGACCCGGACGTAAGACAGGAGGTTTTT
PRLHR	TRCN0000011498	CCGGCAACGTGACGAACTTCCTCATCTCGAGATGAGGAAGTTCGTCACGTTGTTTTT
PROKR1	TRCN0000008907	CCGGCGGCATTGGAAACTTCATCTTCTCGAGAAGATGAAGTTTCCAATGCCGTTTTT
PROKR1	TRCN0000008908	CCGGCAGCGACTATGATATGCCTTTCTCGAGAAAGGCATATCATAGTCGCTGTTTTT
PROKR1	TRCN0000008909	CCGGCTCTTTATCTTTGGCATAGAACTCGAGTTCTATGCCAAAGATAAAGAGTTTTT
PROKR1	TRCN0000008910	CCGGCCATGCCACTTCCTTCCCATTCTCGAGAATGGGAAGGAAGTGGCATGGTTTTT
PROKR1	TRCN0000011660	CCGGCGTCAAGAACGACACCGTCAACTCGAGTTGACGGTGTCGTTCTTGACGTTTTT
PROKR2	TRCN0000008912	CCGGCCATTCTCATTGCCATCCCATCTCGAGATGGGATGGCAATGAGAATGGTTTTT
PROKR2	TRCN0000008913	CCGGCCTTGAAACCACGGATGAATTCTCGAGAATTCATCCGTGGTTTCAAGGTTTTT
PROKR2	TRCN0000008915	CCGGGCAACAGAAACGGTCCTCTTTCTCGAGAAAGAGGACCGTTTCTGTTGCTTTTT
PROKR2	TRCN0000008911	CCGGGCCAAGATCGTCATTGGCATTCTCGAGAATGCCAATGACGATCTTGGCTTTTT
PTAFR	TRCN0000014113	CCGGGCAGATCATGGGTCAAGAGATCTCGAGATCTCTTGACCCATGATCTGCTTTTT
PTAFR	TRCN0000014114	CCGGCCCGATTGTTTACAGCATCATCTCGAGATGATGCTGTAAACAATCGGGTTTTT
PTAFR	TRCN0000014115	CCGGACTGTGTCTTAGACCCTGTTACTCGAGTAACAGGGTCTAAGACACAGTTTTTT
PTAFR	TRCN0000014116	CCGGCGATACACTCTCTTCCCGATTCTCGAGAATCGGGAAGAGAGTGTATCGTTTTT
PTAFR	TRCN0000014117	CCGGCGTCATCACTTATAACCGCTTCTCGAGAAGCGGTTATAAGTGATGACGTTTTT
PTGDR	TRCN0000014123	CCGGGCTACCTATTACAGCCGTATTCTCGAGAATACGGCTGTAATAGGTAGCTTTTT
PTGDR	TRCN0000014124	CCGGGCCCGTAATTTATCGCGCTTACTCGAGTAAGCGCGATAAATTACGGGCTTTTT
PTGDR	TRCN0000014125	CCGGTGCGATTTCTATCTGTGATTTCTCGAGAAATCACAGATAGAAATCGCATTTTT
PTGDR	TRCN0000014126	CCGGGCCTTCTTCATGTCCTTCTTTCTCGAGAAAGAAGGACATGAAGAAGGCTTTTT
PTGDR	TRCN0000014127	CCGGCCGGTGCAGCAATTCCACTAACTCGAGTTAGTGGAATTGCTGCACCGGTTTTT
PTGER1	TRCN0000014134	CCGGCGCGCTGGTGCTGCGTCTGTACTCGAGTACAGACGCAGCACCAGCGCGTTTTT
PTGER1	TRCN0000014135	CCGGGCGCCAACTGCTTCGCCTCTTCTCGAGAAGAGGCGAAGCAGTTGGCGCTTTTT
PTGER1	TRCN0000014136	CCGGCGCGCTGGTGTGCAACACGCTCTCGAGAGCGTGTTGCACACCAGCGCGTTTTT
PTGER2	TRCN0000014146	CCGGGCCAGTAAACAGGCTGACCTTCTCGAGAAGGTCAGCCTGTTTACTGGCTTTTT
PTGER2	TRCN0000014147	CCGGGAATGAAACCTCTTCCCGAAACTCGAGTTTCGGGAAGAGGTTTCATTCTTTTT
PTGER2	TRCN0000014144	CCGGGCCTGCAACTTCAGTGTCATTCTCGAGAATGACACTGAAGTTGCAGGCTTTTT
PTGER2	TRCN0000014143	CCGGGCCATGTATGAAGCCAAATATCTCGAGATATTTGGCTTCATACATGGCTTTTT
PTGER2	TRCN0000014145	CCGGCGGATTTCATTAAGAACACAACTCGAGTTGTGTTCTTAATGAAATCCGTTTTT
PTGER3	TRCN0000014153	CCGGCTTGAAGATAAATCTGCCTAACTCGAGTTAGGCAGATTTATCTTCAAGTTTTT
PTGER3	TRCN0000014154	CCGGGCAGAAAGAATGCAACTTCTTCTCGAGAAGAAGTTGCATTCTTTCTGCTTTTT
PTGER3	TRCN0000014155	CCGGCCTTGGGTTTACCTGCTGTTACTCGAGTAACAGCAGGTAAACCCAAGGTTTTT
PTGER3	TRCN0000014156	CCGGGCTCCTGATAATGATGTTGAACTCGAGTTCAACATCATTATCAGGAGCTTTTT
PTGER3	TRCN0000014157	CCGGCGGGACTAGCTCTTCGCATAACTCGAGTTATGCGAAGAGCTAGTCCCGTTTTT
PTGER4	TRCN0000000204	CCGGGTACTGTTTCTGGACCCTTATCTCGAGATAAGGGTCCAGAAACAGTACTTTTT
PTGER4	TRCN0000000205	CCGGACCAGTTATATCAGCCAAGTTCTCGAGAACTTGGCTGATATAACTGGTTTTTT
PTGER4	TRCN0000000206	CCGGCCAGTTATATCAGCCAAGTTTCTCGAGAAACTTGGCTGATATAACTGGTTTTT
PTGER4	TRCN0000000207	CCGGCTCACGCTCTTTGCAGTCTATCTCGAGATAGACTGCAAAGAGCGTGAGTTTTT
PTGER4	TRCN0000000208	CCGGCAGTAAAGCAATAGAGAAGATCTCGAGATCTTCTCTATTGCTTTACTGTTTTT
PTGFR	TRCN0000014168	CCGGGCCTGCATAGTGAAATGGTTACTCGAGTAACCATTTCACTATGCAGGCTTTTT
PTGFR	TRCN0000014169	CCGGGCGGTGTATTGGAGTCACAAACTCGAGTTTGTGACTCCAATACACCGCTTTTT
PTGFR	TRCN0000014170	CCGGCCTGGTAATCACTGATTTCTTCTCGAGAAGAAATCAGTGATTACCAGGTTTTT
PTGFR	TRCN0000014171	CCGGGCTTACATATTTGGGAGCTTACTCGAGTAAGCTCCCAAATATGTAAGCTTTTT
PTGFR	TRCN0000014172	CCGGGCTGTCCTTAAGAATCTCTATCTCGAGATAGAGATTCTTAAGGACAGCTTTTT
PTGIR	TRCN0000014178	CCGGCCCATCCATCTCATTGTCTAACTCGAGTTAGACAATGAGATGGATGGGTTTTT
PTGIR	TRCN0000014179	CCGGCTTCCGCTTCTACGCCTTCAACTCGAGTTGAAGGCGTAGAAGCGGAAGTTTTT
PTGIR	TRCN0000014180	CCGGGCCGTGGGAACGTCGTCCAAACTCGAGTTTGGACGACGTTCCCACGGCTTTTT
PTGIR	TRCN0000014181	CCGGCCTCAGCCTCTGCCGCATGTACTCGAGTACATGCGGCAGAGGCTGAGGTTTTT
PTGIR	TRCN0000014182	CCGGCTACGCCTTCTGCGTCCTCTTCTCGAGAAGAGGACGCAGAAGGCGTAGTTTTT
PTGR2	TRCN0000028646	CCGGCGAATGGAAGAAGTCTATTTACTCGAGTAAATAGACTTCTTCCATTCGTTTTT
PTGR2	TRCN0000028638	CCGGCGGTAATAAATGGGTTGGAAACTCGAGTTTCCAACCCATTTATTACCGTTTTT
PTGR2	TRCN0000028616	CCGGCCAAGGTTATTCTGGATGGAACTCGAGTTCCATCCAGAATAACCTTGGTTTTT
PTGR2	TRCN0000028615	CCGGGAAAGCAGATAGTTTGCATTTCTCGAGAAATGCAAACTATCTGCTTTCTTTTT
PTH1R	TRCN0000003302	CCGGCAACTACTACTGGATTCTGGTCTCGAGACCAGAATCCAGTAGTAGTTGTTTTT
PTH1R	TRCN0000003303	CCGGTGTCGCAATCATATACTGTTTCTCGAGAAACAGTATATGATTGCGACATTTTT
PTH1R	TRCN0000003304	CCGGCCTGGGCATGATTTACACCGTCTCGAGACGGTGTAAATCATGCCCAGGTTTTT
PTH1R	TRCN0000003305	CCGGCTTCATCAATATCGTCCGGGTCTCGAGACCCGGACGATATTGATGAAGTTTTT
PTH1R	TRCN0000010775	CCGGGATGGGTGGTTGAATGATTTCCTCGAGGAAATCATTCAACCACCCATCTTTTT
PTH2R	TRCN0000014195	CCGGGCACCGATCTTAGCAGCTATTCTCGAGAATAGCTGCTAAGATCGGTGCTTTTT
PTH2R	TRCN0000014196	CCGGCCACATCACTTTACCTGGCTACTCGAGTAGCCAGGTAAAGTGATGTGGTTTTT
PTH2R	TRCN0000014197	CCGGGCCAATTATTCAGACTGCCTTCTCGAGAAGGCAGTCTGAATAATTGGCTTTTT
PTH2R	TRCN0000014193	CCGGGCCTGTGCATAGGAGCAATTACTCGAGTAATTGCTCCTATGCACAGGCTTTTT
PTH2R	TRCN0000014194	CCGGCCCTCCTTATATTTATGACTTCTCGAGAAGTCATAAATATAAGGAGGGTTTTT
PTK2	TRCN0000196667	CCGGGCGATTATATGTTAGAGATAGCTCGAGCTATCTCTAACATATAATCGCTTTTTTG
PTK2	TRCN0000194838	CCGGCCTAAGAGTTTACTGGATTCTCTCGAGAGAATCCAGTAAACTCTTAGGTTTTTTG
PTK2	TRCN0000196611	CCGGGAGATGTACATCAAGGCATTTCTCGAGAAATGCCTTGATGTACATCTCTTTTTTG
PTK2	TRCN0000194944	CCGGCACACTTTGATTTGGGTTCATCTCGAGATGAACCCAAATCAAAGTGTGTTTTTTG
PTK2	TRCN0000195014	CCGGCAATATGCTAATCCCACTTTACTCGAGTAAAGTGGGATTAGCATATTGTTTTTTG
PTK2	TRCN0000196310	CCGGGATGTTGGTTTAAAGCGATTTCTCGAGAAATCGCTTTAAACCAACATCTTTTTTG
PTK2	TRCN0000194984	CCGGCAACAGGTGAAGAGCGATTATCTCGAGATAATCGCTCTTCACCTGTTGTTTTTTG
PTK2	TRCN0000195611	CCGGCGATGTCATTGACCAAGCAAGCTCGAGCTTGCTTGGTCAATGACATCGTTTTTTG
PTK2	TRCN0000001617	CCGGGAGAGCATGAAGCAAAGAATTCTCGAGAATTCTTTGCTTCATGCTCTCTTTTT
PTK2	TRCN0000001618	CCGGCGGAGAATATGGCTGACCTAACTCGAGTTAGGTCAGCCATATTCTCCGTTTTT
PTK2	TRCN0000001619	CCGGGCCTCCCAGAATATGACAGATCTCGAGATCTGTCATATTCTGGGAGGCTTTTT
PTK2	TRCN0000001620	CCGGCCGGTCGAATGATAAGGTGTACTCGAGTACACCTTATCATTCGACCGGTTTTT
PTK2	TRCN0000001621	CCGGCGACAGCAACAGGAAATGGAACTCGAGTTCCATTTCCTGTTGCTGTCGTTTTT
PTK2	TRCN0000256998	CCGGCCGGTGGAGACGATCAGACATCTCGAGATGTCTGATCGTCTCCACCGGTTTTTG
PTK2	TRCN0000061526	CCGGCGTGTGGATATGTGAAGCATTCTCGAGAATGCTTCACATATCCACACGTTTTTG
PTK2	TRCN0000065233	CCGGCCAGGGATTATGAGATTCAAACTCGAGTTTGAATCTCATAATCCCTGGTTTTTG
PTK2	TRCN0000244752	CCGGGCCCAGGTTTACTGAACTTAACTCGAGTTAAGTTCAGTAAACCTGGGCTTTTTG
PTK2	TRCN0000273812	CCGGGCCTTAACAATGCGTCAGTTTCTCGAGAAACTGACGCATTGTTAAGGCTTTTTG
PTK2	TRCN0000158394	CCGGCCTAACCATTGCGGAGAATATCTCGAGATATTCTCCGCAATGGTTAGGTTTTTG
PTK2	TRCN0000157212	CCGGGCAATGTTATTTCTCTTGGAACTCGAGTTCCAAGAGAAATAACATTGCTTTTTG
PTK2	TRCN0000197064	CCGGCCGATTGGAAACCAACATATACTCGAGTATATGTTGGTTTCCAATCGGTTTTTG
PTK2	TRCN0000194891	CCGGGCCCAGAAGAAGGAATCAGTTCTCGAGAACTGATTCCTTCTTCTGGGCTTTTTG
PTK2	TRCN0000189382	CCGGCCCAGGAGAGAATGAAGCAAACTCGAGTTTGCTTCATTCTCTCCTGGGTTTTTG
PTK2	TRCN0000196375	CCGGGTCTAGAAATACGGCGATCATCTCGAGATGATCGCCGTATTTCTAGACTTTTTG
PTK2	TRCN0000188284	CCGGCGTTTGTCAAACGAAGACATTCTCGAGAATGTCTTCGTTTGACAAACGTTTTT
PTK2	TRCN0000152713	CCGGCTTGGCCCTGAGGACATTATTCTCGAGAATAATGTCCTCAGGGCCAAGTTTTTG
PTK2B	TRCN0000194657	CCGGCCTAGCTTTATATATGGACATCTCGAGATGTCCATATATAAAGCTAGGTTTTTTG
PTK2B	TRCN0000199771	CCGGGCCGTCATCTTCACGGACAGACTCGAGTCTGTCCGTGAAGATGACGGCTTTTTTG
PTK2B	TRCN0000195241	CCGGCATTCAAGGATGGAACATTACCTCGAGGTAATGTTCCATCCTTGAATGTTTTTTG
PTK2B	TRCN0000199334	CCGGCGTATCCTCAAGGTCTGCTTCCTCGAGGAAGCAGACCTTGAGGATACGTTTTTTG
PTK2B	TRCN0000196917	CCGGGATGACCTGGTGTACCTCAATCTCGAGATTGAGGTACACCAGGTCATCTTTTTTG
PTK2B	TRCN0000000769	CCGGCGTGAAGATGTGGTCCTGAATCTCGAGATTCAGGACCACATCTTCACGTTTTT
PTK2B	TRCN0000000771	CCGGCAAGGCTCTCTCATCATCCATCTCGAGATGGATGATGAGAGAGCCTTGTTTTT
PTK2B	TRCN0000010544	CCGGTAATGTGAGTTTGGTCTGGACCTCGAGGTCCAGACCAAACTCACATTATTTTT
PTK2B	TRCN0000010545	CCGGTCGAGTAAAGTTGGGCACGTTCTCGAGAACGTGCCCAACTTTACTCGATTTTT
PTK2B	TRCN0000199706	CCGGGCCTTGCTGTTGGTCATGTGGCTCGAGCCACATGACCAACAGCAAGGCTTTTTTG
PTK2B	TRCN0000231521	CCGGTGCAGCCTCAGTGACGTTTATCTCGAGATAAACGTCACTGAGGCTGCATTTTTG
PTK2B	TRCN0000231523	CCGGATGGACATGGCAGGCCGATTTCTCGAGAAATCGGCCTGCCATGTCCATTTTTTG
PTK2B	TRCN0000231519	CCGGGATGTGGTCCTGAATCGTATTCTCGAGAATACGATTCAGGACCACATCTTTTTG
QRFPR	TRCN0000014513	CCGGGCTCCAGAACATTTCCGACAACTCGAGTTGTCGGAAATGTTCTGGAGCTTTTT
QRFPR	TRCN0000014514	CCGGCCTCTTATGGTGATGCTTATTCTCGAGAATAAGCATCACCATAAGAGGTTTTT
QRFPR	TRCN0000014515	CCGGGCAGTTTGTTATTGCATAGTACTCGAGTACTATGCAATAACAAACTGCTTTTT
QRFPR	TRCN0000014516	CCGGCGAAGGGCTTTCACAATGCTACTCGAGTAGCATTGTGAAAGCCCTTCGTTTTT
QRFPR	TRCN0000014517	CCGGGCTTCGAACTATTCATGGAAACTCGAGTTTCCATGAATAGTTCGAAGCTTTTT
RAMP1	TRCN0000014210	CCGGCCTCACCCAGTTCCAGGTAGACTCGAGTCTACCTGGAACTGGGTGAGGTTTTT
RAMP1	TRCN0000014212	CCGGCCAATGCAGAGGTGGACAGGTCTCGAGACCTGTCCACCTCTGCATTGGTTTTT
RAMP1	TRCN0000014208	CCGGCCCTTCTTCCAGCCAAGAAGACTCGAGTCTTCTTGGCTGGAAGAAGGGTTTTT
RAMP1	TRCN0000014209	CCGGAGGTTCTTCCTGGCAGTGCATCTCGAGATGCACTGCCAGGAAGAACCTTTTTT
RAMP1	TRCN0000273872	CCGGTGCCTGCCAGGAGGCTAACTACTCGAGTAGTTAGCCTCCTGGCAGGCATTTTTG
RAMP1	TRCN0000273874	CCGGCCAATGCAGAGGTGGACAGGTCTCGAGACCTGTCCACCTCTGCATTGGTTTTTG
RAMP1	TRCN0000273814	CCGGCCCTTCTTCCAGCCAAGAAGACTCGAGTCTTCTTGGCTGGAAGAAGGGTTTTTG
RAMP1	TRCN0000014211	CCGGCTCTGGCTGCTCCTGGCCCATCTCGAGATGGGCCAGGAGCAGCCAGAGTTTTT
RAPGEF2	TRCN0000036984	CCGGCCAGCAAGATTACTGCCGTATCTCGAGATACGGCAGTAATCTTGCTGGTTTTTG
RAPGEF2	TRCN0000036985	CCGGCGCAACATTGAACCTACTGAACTCGAGTTCAGTAGGTTCAATGTTGCGTTTTTG
RAPGEF2	TRCN0000036986	CCGGCGGACCATGATTGAACCTGATCTCGAGATCAGGTTCAATCATGGTCCGTTTTTG
RAPGEF2	TRCN0000036987	CCGGCCATACAATGATATTGGGATTCTCGAGAATCCCAATATCATTGTATGGTTTTTG
RGR	TRCN0000014248	CCGGCCCACTTACAAGTGAGAACATCTCGAGATGTTCTCACTTGTAAGTGGGTTTTT
RGR	TRCN0000014249	CCGGCCCTATGCCATCCTGTATCTACTCGAGTAGATACAGGATGGCATAGGGTTTTT
RGR	TRCN0000014250	CCGGCCTGTATCTATACGCAGTCATCTCGAGATGACTGCGTATAGATACAGGTTTTT
RGR	TRCN0000014251	CCGGCTTCACCATGTCCTTCTTCAACTCGAGTTGAAGAAGGACATGGTGAAGTTTTT
RGR	TRCN0000014252	CCGGGCCCACGATCAATGCCATCAACTCGAGTTGATGGCATTGATCGTGGGCTTTTT
RGS7BP	TRCN0000147621	CCGGCCAAGGTTACAGTAGGTAATTCTCGAGAATTACCTACTGTAACCTTGGTTTTTTG
RGS7BP	TRCN0000149569	CCGGCGGAAATGCACAAGACAAGAACTCGAGTTCTTGTCTTGTGCATTTCCGTTTTTTG
RGS7BP	TRCN0000150061	CCGGGAACCAAGAGTTTGGATTGCACTCGAGTGCAATCCAAACTCTTGGTTCTTTTTTG
RGS7BP	TRCN0000231068	CCGGGAAGATGGTGAGATCCATCCACTCGAGTGGATGGATCTCACCATCTTCTTTTTTG
RGS9BP	TRCN0000143074	CCGGGATCGACAACATGGAGATGAACTCGAGTTCATCTCCATGTTGTCGATCTTTTTTG
RGS9BP	TRCN0000121749	CCGGCAACATGGAGATGAAGGTCAACTCGAGTTGACCTTCATCTCCATGTTGTTTTTTG
RGS9BP	TRCN0000142156	CCGGGACAACATGGAGATGAAGGTCCTCGAGGACCTTCATCTCCATGTTGTCTTTTTTG
RGS9BP	TRCN0000357609	CCGGCGTGTACTATGAAAGCTGTTACTCGAGTAACAGCTTTCATAGTACACGTTTTTTG
RGS9BP	TRCN0000367713	CCGGGCAGTTCATACAAAGGGCTTTCTCGAGAAAGCCCTTTGTATGAACTGCTTTTTTG
RGS9BP	TRCN0000357221	CCGGCCCTCCGAGTTAATGAGTTAACTCGAGTTAACTCATTAACTCGGAGGGTTTTTTG
RGS9BP	TRCN0000010908	CCGGCGAGATGATCGACAACATGGACTCGAGTCCATGTTGTCGATCATCTCGTTTTTTG
RGS9BP	TRCN0000153648	CCGGCCAGAGTGTTTGAACCTCCTTCTCGAGAAGGAGGTTCAAACACTCTGGTTTTTTG
RHBDF1	TRCN0000048668	CCGGCTTTGGCAAGTTCGACCTGTACTCGAGTACAGGTCGAACTTGCCAAAGTTTTTG
RHBDF1	TRCN0000048669	CCGGGATTGACAACTTTGCCCACATCTCGAGATGTGGGCAAAGTTGTCAATCTTTTTG
RHBDF1	TRCN0000048670	CCGGGCGCATCGACAGCTTCGTCAACTCGAGTTGACGAAGCTGTCGATGCGCTTTTTG
RHBDF1	TRCN0000048671	CCGGCTGGGCATGCAGAAGATCATACTCGAGTATGATCTTCTGCATGCCCAGTTTTTG
RHBDF1	TRCN0000048672	CCGGGAGCTGGACACATCCTTCTTTCTCGAGAAAGAAGGATGTGTCCAGCTCTTTTTG
RLN3	TRCN0000121211	CCGGCTTTGGATTATCCCGATATATCTCGAGATATATCGGGATAATCCAAAGTTTTTG
RLN3	TRCN0000155498	CCGGGGAACGAGACGCAGCTATTAACTCGAGTTAATAGCTGCGTCTCGTTCCTTTTTG
RLN3	TRCN0000196505	CCGGGACTGTTCTGAGTTGATATAACTCGAGTTATATCAACTCAGAACAGTCTTTTTG
RLN3	TRCN0000196675	CCGGCGCTGCAACTGTTGCTGATAACTCGAGTTATCAGCAACAGTTGCAGCGTTTTTG
RLN3	TRCN0000197177	CCGGCAGCTTTGGAATCTCAGCAAACTCGAGTTTGCTGAGATTCCAAAGCTGTTTTTTG
RRH	TRCN0000014338	CCGGCATTGTCCTATGAGAGTGTAACTCGAGTTACACTCTCATAGGACAATGTTTTT
RRH	TRCN0000014339	CCGGCCTGCATTTATGTGGTTGCTACTCGAGTAGCAACCACATAAATGCAGGTTTTT
RRH	TRCN0000014340	CCGGCCATGACAGTTATTGCGATAACTCGAGTTATCGCAATAACTGTCATGGTTTTT
RRH	TRCN0000014341	CCGGCCTTATTCCATCGTGTGCTTACTCGAGTAAGCACACGATGGAATAAGGTTTTT
RRH	TRCN0000014342	CCGGGCTATTACCATGTCACGCTATCTCGAGATAGCGTGACATGGTAATAGCTTTTT
RXFP1	TRCN0000011700	CCGGCCTCACCCGTTTACCTGATAACTCGAGTTATCAGGTAAACGGGTGAGGTTTTT
RXFP1	TRCN0000011701	CCGGGCAACTGAAATACGGAATCAACTCGAGTTGATTCCGTATTTCAGTTGCTTTTT
RXFP1	TRCN0000011697	CCGGGCCGCATTTATCATCATAGTTCTCGAGAACTATGATGATAAATGCGGCTTTTT
RXFP1	TRCN0000011698	CCGGGCCCATTAACAGTGCTTTGAACTCGAGTTCAAAGCACTGTTAATGGGCTTTTT
RXFP1	TRCN0000011699	CCGGGCCGACTGCTTAATGGGAATACTCGAGTATTCCCATTAAGCAGTCGGCTTTTT
RXFP2	TRCN0000009005	CCGGCGAGGGCAGTATCAGAAGTATCTCGAGATACTTCTGATACTGCCCTCGTTTTT
RXFP2	TRCN0000009001	CCGGGCACATGTGAATTCGTGTATACTCGAGTATACACGAATTCACATGTGCTTTTT
RXFP2	TRCN0000009004	CCGGCCTCAGATTGATTACAATGTTCTCGAGAACATTGTAATCAATCTGAGGTTTTT
RXFP2	TRCN0000009002	CCGGGCGCTTGTTTACGGGATTAAACTCGAGTTTAATCCCGTAAACAAGCGCTTTTT
RXFP2	TRCN0000009003	CCGGCCACAGAAGTAAGGAATTGTTCTCGAGAACAATTCCTTACTTCTGTGGTTTTT
RXFP3	TRCN0000014343	CCGGGCTGGTTCTCTACCTGATGAACTCGAGTTCATCAGGTAGAGAACCAGCTTTTT
RXFP3	TRCN0000014344	CCGGCAAGTCCTCTATCAACCTCTTCTCGAGAAGAGGTTGATAGAGGACTTGTTTTT
RXFP3	TRCN0000014345	CCGGCCACTCGCAGAAGGTGCTGTTCTCGAGAACAGCACCTTCTGCGAGTGGTTTTT
RXFP3	TRCN0000014346	CCGGCATGTGTAAGATCGTGTCCATCTCGAGATGGACACGATCTTACACATGTTTTT
RXFP3	TRCN0000014347	CCGGGCCACCATGAATAAGGCAGCACTCGAGTGCTGCCTTATTCATGGTGGCTTTTT
RXFP4	TRCN0000014433	CCGGCCCACATTCTTCTGGGCCAATCTCGAGATTGGCCCAGAAGAATGTGGGTTTTT
RXFP4	TRCN0000014434	CCGGCCGATGCCTGTCAAATTCCTACTCGAGTAGGAATTTGACAGGCATCGGTTTTT
RXFP4	TRCN0000014435	CCGGGCCCTGGAACAGTACTTTCTACTCGAGTAGAAAGTACTGTTCCAGGGCTTTTT
RXFP4	TRCN0000014436	CCGGGCTGGCTTTCATGGTGCCCTTCTCGAGAAGGGCACCATGAAAGCCAGCTTTTT
RXFP4	TRCN0000014437	CCGGACCTTCAGACACCTTCGTCTTCTCGAGAAGACGAAGGTGTCTGAAGGTTTTTT
S1PR1	TRCN0000011359	CCGGCCCATGTGAAAGCGTCTCTTTCTCGAGAAAGAGACGCTTTCACATGGGTTTTT
S1PR1	TRCN0000011360	CCGGGCTGCTCAAGACCGTAATTATCTCGAGATAATTACGGTCTTGAGCAGCTTTTT
S1PR1	TRCN0000011361	CCGGCCACAAGCACTATATCCTCTTCTCGAGAAGAGGATATAGTGCTTGTGGTTTTT
S1PR1	TRCN0000011363	CCGGGCCGCAGCAAATCGGACAATTCTCGAGAATTGTCCGATTTGCTGCGGCTTTTT
S1PR1	TRCN0000011362	CCGGGACAAGGAGAACAGCATTAAACTCGAGTTTAATGCTGTTCTCCTTGTCTTTTT
S1PR2	TRCN0000011379	CCGGCACTCGGCAATGTACCTGTTTCTCGAGAAACAGGTACATTGCCGAGTGTTTTT
S1PR2	TRCN0000011380	CCGGGATCCTCTACAAAGCCCACTACTCGAGTAGTGGGCTTTGTAGAGGATCTTTTT
S1PR2	TRCN0000011381	CCGGAGGTCCAGGAACACTATAATTCTCGAGAATTATAGTGTTCCTGGACCTTTTTT
S1PR2	TRCN0000011383	CCGGCCTCTCTACGCCAAGCATTATCTCGAGATAATGCTTGGCGTAGAGAGGTTTTT
S1PR2	TRCN0000011382	CCGGCCTGCTCAAGACGGTCACCATCTCGAGATGGTGACCGTCTTGAGCAGGTTTTT
S1PR3	TRCN0000011369	CCGGGCAGTCTGTTTACCTTGTAAACTCGAGTTTACAAGGTAAACAGACTGCTTTTT
S1PR3	TRCN0000011370	CCGGGCGGCACTTGACAATGATCAACTCGAGTTGATCATTGTCAAGTGCCGCTTTTT
S1PR3	TRCN0000011371	CCGGCATCGCTTACAAGGTCAACATCTCGAGATGTTGACCTTGTAAGCGATGTTTTT
S1PR3	TRCN0000011372	CCGGGCAGAAGTAAATCAAGCAGCACTCGAGTGCTGCTTGATTTACTTCTGCTTTTT
S1PR3	TRCN0000011373	CCGGCTCCAAGAAGTACATTGCCTTCTCGAGAAGGCAATGTACTTCTTGGAGTTTTT
S1PR4	TRCN0000011384	CCGGGTCACCCTGGACAAGGAGGTACTCGAGTACCTCCTTGTCCAGGGTGACTTTTT
[truncated: 339 more rows]
