# Supplementary material for: Silencing the G-protein coupled receptor 3-salt inducible kinase 2 pathway promotes human β cell proliferation
Source: Commun Biol. 2021 Jul 23;4:907. doi: 10.1038/s42003-021-02433-2 (PMC8302759; doi:10.1038/s42003-021-02433-2)
Supplement: Supplementary file 4 — Supplementary Data 3 [file 42003_2021_2433_MOESM4_ESM.xlsx]

## Sheet: Sheet1
Table 2: Human islet donors used for the manuscript
Donor #	Age	Sex	BMI	Source	ID Number	Stimulation Index 16.7mM:2.8mM Glucose
HTS Lentivirus Optimization
23	28	M	23	Alberta Diabetes Institute	R177	7.3
25	17	M	26	IIDP	ICR-99B
26	75	M	26	University of Alberta	H1997
28	31	F	17.5	University of Alberta	H2006
29	32	M	30	IIDP	1695
30	52	F	26	University of Alberta	H2012
32	73	F	27	University of Alberta	H2016
33	51	F	32	University of Alberta	H2017
36	50	M	28	Alberta Diabetes Institute	R189
38	54	M	32	Alberta Diabetes Institute	R194	1.3
39	68	F	20	University of Alberta	H2024
41	62	F	23	University of Alberta	H2027
44	56	M	18	Alberta Diabetes Institute	R199	3.9
45	65	M	27	Alberta Diabetes Institute	R200	8.8
46	68	F	25.2	Alberta Diabetes Institute	R202	3.3
47	50	F	22.2	Alberta Diabetes Institute	R207	14.1
49	27	F	27.8	IIDP	1775
50	21	M	23.2	University of Alberta	H2048
51	64	F	25	IIDP	1784
54	62	M	29	University of Alberta	H2055	4.8
55	41	M	28.5	IIDP	1795
57	78	F	31.5	University of Alberta	H2060
60	54	M	27	Alberta Diabetes Institute	R223	7.2
71	33	M	30.8	IIDP	1922
72	55	M	30.1	IIDP	1928
73	65	F	39.2	Alberta Diabetes Institute	R246	6.7
GSIS
16	37	F	25.1	IIDP	1572	3.8
13	53	F	21.1	Alberta Diabetes Institute	R153	9.9
14	43	M	24	IIDP	1540	3.9
59	59	M	24.3	IIDP	1820	3.8
23	28	M	23	Alberta Diabetes Institute	R177	1.6
47	50	F	22.2	Alberta Diabetes Institute	R207	14.1
54	62	M	29	University of Alberta	H2055	4.8
70	53	F	24.5	Alberta Diabetes Institute	R235	3.7
91	60	F	26	Alberta Diabetes Institute	R271	5
92				Univeristy Health Network		2
93				Univeristy Health Network		1.9
102	49	M	30.5	IIDP	SAMN10026416	1.7
103	57	M	26.4	Alberta Diabetes Institute	R282	2.7
119	57	M	25.8	IIDP	SAMN11578698	4.4
126	47	M	28.5	IIDP	SAMN12168066	2.9
Primary Screen
61	69	M	22.8	Alberta Diabetes Institute	R225	3.5
65	35	M	31.5	IIDP	1841
70	53	F	24.5	Alberta Diabetes Institute	R235	3.7	Primary Screen Donors
84	58	M	31.8	IIDP	3000	1.9
92				Toronto		2	Primary Screen Donors
93				Toronto		1.9	Primary Screen Donors
104	41	M	20.4	Alberta Diabetes Institute	R286	5.7
Secondary Screen
102	49	M	30.5	IIDP	SAMN10026416	1.7
103	57	M	26.4	Alberta Diabetes Institute	R282	4.1
106	32	M	23.5	IIDP	SAMN10378825	2.4
GPR3 validation
70	53	F	24.5	Alberta Diabetes Institute	R235	3.7
72	55	M	30.1	IIDP	1928
75	45	M	25	University of Alberta	H2130
78	57	M	25.6	Alberta Diabetes Institute	R253
79	51	F	16.5	University of Alberta	H2137
80	54	F	24.5	University of Alberta	H2138
81	20	M	21	University of Alberta	H2141
82	28	M	34.7	IIDP	1987	3
83	53	F	37	University of Alberta	H2147
86	29	M	23	IIDP	3003	2.3
87	50	M	32	IIDP	SAMN08971735	2.4
89	65	F	28.8	University of Alberta	H2163
Western Blots
110	19	M	23.2	University of Alberta	H2224
111	44	M	30.1	IIDP	SAMN11124442	1.7
112	47	F	27.4	Alberta Diabetes Institute	R309	5.4
116	32	M	35.9	University of Alberta	H2238
118	54	M	26.4	Alberta Diabetes Institute	R317	9.6
120	47	M	36.1	IIDP	SAMN11791244	2.5
125	47	M	28.5	IIDP	SAMN12123357	2.9
126	48	M	30.2	IIDP	SAMN12168066	2.9
127	26	M	27	Alberta Diabetes Institute	R326	1.8
134	40	M	30.7	IIDP	SAMN12670838	2.9
139	57	F	23.5	IIDP	SAMN13028024	1.9
144	44	F	24.1	IIDP	SAMN13186657	5.4
149	64	F	20.4	Alberta Diabetes Institute	R352	4.9
153	61	F	23.9	University of Alberta	H2308
162	27	M	25.3	IIDP	SAMN15314807	1.5
163	21	M	27.2	IIDP	SAMN15579355	5.3
164	49	F	27.2	University of Alberta	H2330
167	42	F	23.5	IIDP	SAMN15944113	4.3
170	58	M	24.8	University of Alberta	H2342	6.9
172	59	M	29.5	University of Alberta	H2344
Proliferation Experiments
116	32	M	35.9	University of Alberta	H2238
118	54	M	26.4	Alberta Diabetes Institute	R317	9.6
120	47	M	36.1	IIDP	SAMN11791244	2.5
125	47	M	28.5	IIDP	SAMN12123357	2.9
126	48	M	30.2	IIDP	SAMN12168066	2.9
127	26	M	27	Alberta Diabetes Institute	R326	1.8
134	40	M	30.7	IIDP	SAMN12670838	2.9
137	42	M	30	Alberta Diabetes Institute	R341	2.8
139	57	F	23.5	IIDP	SAMN13028024	1.9
144	44	F	24.1	IIDP	SAMN13186657	5.4
146	60	F	44.4	IIDP	SAMN13254972	2.3
161	31	F	20.3	Alberta Diabetes Institute	R365	3.7
163	21	M	27.2	IIDP	SAMN15579355	5.3
164	49	F	27.2	University of Alberta	H2330
Alpha/Delta Experiments
118	54	M	26.4	Alberta Diabetes Institute	R317	9.6
120	47	M	36.1	IIDP	SAMN11791244	2.5
125	47	M	28.5	IIDP	SAMN12123357	2.9
126	48	M	30.2	IIDP	SAMN12168066	2.9
127	26	M	27	Alberta Diabetes Institute	R326	1.8
RNA Isolation
105	50	M	28.1	University of Alberta	H2195
120	47	M	36.1	IIDP	SAMN11791244	2.5
123	54	M	42.8	IIDP	SAMN11982795	1.1
