# Supplementary material for: Silencing the G-protein coupled receptor 3-salt inducible kinase 2 pathway promotes human β cell proliferation
Source: Commun Biol. 2021 Jul 23;4:907. doi: 10.1038/s42003-021-02433-2 (PMC8302759; doi:10.1038/s42003-021-02433-2)
Supplement: Supplementary file 5 — Supplementary Data 4 [file 42003_2021_2433_MOESM5_ESM.xlsx]

## Sheet: Sheet1
RT-PCR OLIGOS
	PDX1 F	CCTTTCCCATGGATGAAGTC
JR-60	PDX1 R	GGCCGTGAGATGTACTTGTTG
	GPR3 F	CCATTCCAAGTCCCAGATGT
	GPR3 R	CTAGACATCACTGGGGAG
Mutagenesis primers
	GPR3 sh1 (F2) F	CTGGCCATCACTGTCGACCGGTATCTCTCCCTATATAACGCCCTCACCTACTATTCA
	GPR3 sh1 (F2) R	TGAATAGTAGGTGAGGGCGTTATATAGGGAGAGATACCGGTCGACAGTGATGGCCAG
	mSik2 F	GACCTCAAAGCTGAAAATCTCCTCCTCGACAATAATATGAACATCAAAATAGCAGATTTCGGTTTTGG
	mSik2 R	CCAAAACCGAAATCTGCTATTTTGATGTTCATATTATTGTCGAGGAGGAGATTTTCAGCTTTGAGGTC
