# Supplementary material for: Silencing the G-protein coupled receptor 3-salt inducible kinase 2 pathway promotes human β cell proliferation
Source: Commun Biol. 2021 Jul 23;4:907. doi: 10.1038/s42003-021-02433-2 (PMC8302759; doi:10.1038/s42003-021-02433-2)
Supplement: Supplementary file 6 — Supplementary Data 5 [file 42003_2021_2433_MOESM6_ESM.xlsx]

## Sheet: Sheet1
Table 4: Plasmid List for paper
Plasmid Name	cDNA Source	Gene ID	Additional Information
pLenti6.3delta4 GPR3 V5	Origene	2827
pLenti6.3delta4 GPR3 shResistant V5	Origene	2827	Mutagenesis oligos described in Oligos List
pLenti6.3delta4 SIK2		23235	described in PMID:24561619
pLenti6.3delta4 Sik2 K49M		23235	described in PMID:24561619
	Oligo Sequence	Gene ID	Additional Information
pLKO.1 NT			described in PMID:26740620
pLKO.1 CDKN1A/p21sh GFP			described in PMID:26740621
pLKO.1 CDKN2C/p18sh GFP			described in PMID:26740622
pLKO.1 Bcl-XLsh	CCGGGCTCACTCTTCAGTCGGAAATCTCGAGATTTCCGACTGAAGAGTGAGCTTTTTG	598
pLKO.1 PDX1sh	CCGGCGAGTACCTTAATCTGCCATACTCGAGTATGGCAGATTAAGGTACTCGTTTTT	3651
pLKO.1 PTENsh	CCGGCCACAGCTAGAACTTATCAAACTCGAGTTTGATAAGTTCTAGCTGTGGTTTTTG	5278
pLKO.1 CDKN1B/p27 sh1	CCGGGCGCAAGTGGAATTTCGATTTCTCGAGAAATCGAAATTCCACTTGCGCTTTTTG	1027
pLKO.1 CDKN1B/p27 sh2	CCGGAGCAATGCGCAGGAATAAGGCTCGAGCCTTATTCCTGCGCATTGCTCTTTTTG	1027
pLKO.1 CDKN1C/p57 sh1	CCGGGCCTCTGATCTCCGATTTCTTCTCGAGAAGAAATCGGAGATCAGAGGCTTTTTG	1028
pLKO.1 CDKN1C/p57 sh2	CCGGCCGCTGGGATTACGACTTCCACTCGAGTGGAAGTCGTAATCCCAGCGGTTTTTG	1028
pLKO.1 SIK1 sh1	AATTCAAAAAACTGACAGTTGTCTGACCTTCTCTCGAGAGAAGGTCAGACAACTGTCAG	150094
pLKO.1 SIK1 sh2	AATTCAAAAAAGCGCGTGCATTGATTACTATCCTCGAGGATAGTAATCAATGCACGCGC	150094
pLKO.1 SIK2 sh1	AATTCAAAAACCCTCACATAATCAAACTTTACTCGAGTAAAGTTTGATTATGTGAGGG	23235
pLKO.1 SIK2 sh2	AATTCAAAAAGCTGGATAACAACATGAATATCTCGAGATATTCATGTTGTTATCCAGC	23235
pLKO.1 SIK2 sh3	AATTCAAAAAGCTCATGCCTTTGAGGCATTTCTCGAGAAATGCCTCAAAGGCATGAGC	23235
pLKO.1 SIK3 sh1	AATTCAAAAACCCAACTTTGACAGGTTAATACTCGAGTATTAACCTGTCAAAGTTGGG	23387
pLKO.1 SIK3 sh2	AATTCAAAAACGGAACATTGTTCATCGTGATCTCGAGATCACGATGAACAATGTTCCG	23387
pLKO.1 SIK3 sh3	AATTCAAAAAGCTATCCATCTACGTGTATTACTCGAGTAATACACGTAGATGGATAG C	23387
